# Supplementary material for: Amino acid profile alteration in age-related atrial fibrillation
Source: J Transl Med. 2024 Mar 9;22:259. doi: 10.1186/s12967-024-05028-7 (PMC10925006; doi:10.1186/s12967-024-05028-7)
Supplement: Supplementary file 10 — Additional file 10. Supplementary tables. [file 12967_2024_5028_MOESM10_ESM.xlsx]

## Sheet: S1_Total_POS
Myocardial untargeted metabolomics among four mice groups in positive ion mode
ID	m/z	rt(s)	adduct	Name	Aadcon1	Aadcon2	Aadcon3	Aadcon4	Aadcon5	Aadcon6	Aadcon7	Aadcon8	Aadcon9	Aadcon10	BadAF1	BadAF2	BadAF3	BadAF4	BadAF5	BadAF6	BadAF7	BadAF8	BadAF9	BadAF10	Cagcon1	Cagcon2	Cagcon3	Cagcon4	Cagcon5	Cagcon6	Cagcon7	Cagcon8	Cagcon9	Cagcon10	DagAF1	DagAF2	DagAF3	DagAF4	DagAF5	DagAF6	DagAF7	DagAF8	DagAF9	DagAF10	QC-1	QC-2	QC-3	QC-4	QC-5
M831T38	830.569	37.52	(M-H+2Na)+	1,2-dioleoyl-sn-glycero-3-phosphatidylcholine	3.50592e+06	3.96186e+06	3.23655e+06	3.10195e+06	3.42999e+06	2.94969e+06	4.13982e+06	3.73536e+06	3.66409e+06	3.82387e+06	3.749e+06	3.83467e+06	3.65575e+06	2.99473e+06	3.59388e+06	3.31966e+06	3.66402e+06	3.42715e+06	3.76112e+06	3.47594e+06	3.25373e+06	3.14262e+06	3.27396e+06	2.93732e+06	3.45915e+06	2.65047e+06	3.15633e+06	3.54397e+06	2.7562e+06	2.88292e+06	3.33744e+06	3.89503e+06	3.47374e+06	3.58152e+06	4.23647e+06	3.85428e+06	4.31344e+06	3.2945e+06	3.81092e+06	3.68941e+06	3.89022e+06	3.78162e+06	3.88986e+06	3.91538e+06	3.84225e+06
M319T51	319.225	51.1535	(M+H)+	12-oxo-ETE	15829.9	5296	7974.21	10182.2	9245.51	22570.5	10959.8	14642	8641.56	5981.26	15897.2	36883.2	14509.3	44821.2	18263.3	16863.4	13445.1	17161.1	22396	12999.7	13189.8	40437.3	15633.4	14058.3	15744.7	22427.8	48222	11222.6	16164.7	12281.8	15418.2	16249.2	17075.6	9490.87	19228.7	25480.7	12156	16219.6	40992.9	12882.5	25053.4	36431.1	24892.3	26748.1	26798.4
M317T52	317.208	52.0655	(M+H)+	15-Deoxy-delta-12,14-PGJ2	4146.9	4899.58	5312.44	3883.01	4440.85	7275.32	4209.65	5459.71	2964.96	2817.57	6721.11	11985.1	5574.77	11824.5	6544	7760.58	6642.06	6528.48	9014.55	5032.23	4920.47	9341.91	5913.3	4373.96	6530.42	8004.45	15854.5	6157.86	5232.24	6305.27	5600.69	6036.22	6961.76	7475.23	5663.99	6795.17	8121.79	6540.04	10009.8	4705.11	12933.6	14373.8	14377.3	12851.3	14374.5
M295T48	295.225	48.351	(M+Na)+	16-Hydroxypalmitic acid	21643.2	25193.1	25038.4	28885.1	31840	28874.1	26451.6	43170.5	21815.8	23360.6	40000.7	47246.5	26802.9	33954	35898.6	27152.3	27229.3	32851.7	39708.4	36537.9	28895.4	35173.9	26295	29194.1	29755.3	28238.4	31702.1	27422.1	22332.2	26725.9	31762.6	27476	28474.3	25457.1	27048.3	32988.1	27363	30560.2	35527.9	32457.3	48345.3	48194.2	48461.1	37994.4	43595.8
M102T387	102.054	387.101	(M+H)+	1-Aminocyclopropane-1-carboxylic acid	125404	114905	135871	116922	103553	120264	103561	97245.4	104375	135169	94996.7	104771	144210	104690	79994.4	114603	79025.1	112596	136341	103529	111651	83065.7	83261.3	75772.5	119426	121774	85296.9	107092	103044	154448	102331	106641	128029	97913.6	103421	105430	100360	120263	103683	100989	113417	110463	109346	112885	123988
M84T291	84.0436	290.972	(M+H-H2O)+	1-Aminocyclopropanecarboxylic acid	3074.9	3067.87	3032.28	3930.04	6651.65	1667.74	7276.98	5407.98	4923.47	4860.22	4764.03	3347.24	3321.59	5906.68	5956.24	4452.88	4880.42	3958.08	4030.87	4520.66	5469.28	4936.17	4179.13	4448.71	4688.1	5055.88	2677	3788.79	5244.56	3410.44	3392.44	3394.27	5896.42	5462.73	4170.73	2035.6	3608.86	4729.83	5071.21	4917.89	4080.61	4463.37	3465.17	4406.29	4402.74
M504T167	504.303	167.365	(M+H)+	1-Eicosatrienoyl-sn-glycero-3-phosphoethanolamine	45602.3	33546.5	55958.2	23018.5	72191	82876.4	74783.6	71394.7	29661.7	30884.9	87161.4	62249.2	77182.7	59912.7	58682.8	84292.8	86515.9	42296.7	71637.7	51918.2	74288.8	46441.9	47006.6	80378.6	43560.3	70491	70835.3	53654.3	74352.8	88150.1	55008.8	70798.4	53147.4	68660.8	71668.6	47600.6	47724.6	103828	28630.1	56453.6	58466.5	66697.2	61388	61559.1	65510.5
M282T284	282.118	283.885	(M+H)+	1-Methyladenosine	39290.1	76859.6	110416	108395	104249	89628.7	75637.1	64505.7	35615.7	113256	15340.3	58983.9	54335	61541.4	104812	32767.3	54713.3	84353.6	78817.4	77693.7	93687.3	83949.5	92320.8	68115.1	98044.8	61505.2	35347.3	66333.8	8670.69	46701.7	72200.2	65766.8	62085.2	25740.6	77599.8	75203	82340.4	83344.8	27307.2	80306.9	96592.2	96567	95703.2	97253.6	91150.5
M126T366	126.101	365.986	(M+H)+	1-Methylhistamine	121627	62563.6	75181	47222.6	57700.9	48058.5	62920.3	19995.8	48395.3	48160.6	31569.6	26290.8	37811.1	43471.4	38988.2	98779.9	128523	96053.7	41056.5	52550.2	81511	39009.4	43859.4	63505.6	85362.1	140321	65817	196641	79559.8	183197	145945	176422	41483.8	45148.7	146696	22865	87054.5	44218.3	71727.8	38511.7	47860.6	47943.1	64691.8	51318.4	51773.7
M468T169	468.305	168.777	(M+H)+	1-Myristoyl-sn-glycero-3-phosphocholine	135410	102985	78350.2	96389.5	102084	138209	122599	161103	86754.3	95564.4	114574	128578	111761	75171.4	97288.1	105323	113287	98173	114234	103694	117690	102992	112763	83487.3	106608	109313	98492.5	101461	103399	104762	98919.1	83052.9	92978.6	86152.5	77168.9	82203.5	105510	99071.2	88021.9	89016.5	104424	109959	93285.4	106697	106689
M550T179	550.384	179.391	M+	1-O-(cis-9-Octadecenyl)-2-O-acetyl-sn-glycero-3-phosphocholine	424116	407608	371673	381242	254624	499665	251402	384002	346547	233757	628721	514183	566205	495819	660056	425943	598329	655400	464355	544892	521422	438192	410921	494133	447636	447989	578505	544846	556918	526847	529304	555491	738713	742641	622701	639209	668726	474626	599241	842090	527097	526658	526963	457198	475562
M419T167	419.252	166.82	(M+H-H2O)+	1-Oleoyl-L-.alpha.-lysophosphatidic acid	1095.15	910.901	477.031	1298.93	2299.66	2991.7	866.589	4115.31	1062.38	1394.16	2795.15	3692.39	1763.66	3334.56	5688.39	1043.64	1410.33	3879.77	2673.59	3829.06	3072.56	3300.3	3774.79	3984.61	3736.34	2100.71	1568.02	4059.76	3032.46	2027.92	3665.46	2979.14	2248.41	3053.34	2745.5	3706.36	1762.51	3403.37	2878.31	3794.38	2786.56	3167.03	3151.95	2966.58	3163.22
M522T304	522.352	303.942	(M+H)+	1-Oleoyl-sn-glycero-3-phosphocholine	762.044	591.899	1295.81	1824.63	637.793	2174.73	1344.74	2323.6	953.8	1264.78	2511.79	2019.32	2625.57	803.98	4218.41	961.703	2875.89	2319.58	2949.65	2770.65	1457.34	2162.44	1317.97	1956.72	2641.06	1807.15	1169.55	2627.39	1914.57	1258.12	4974.57	2120.4	2644.56	2338.05	839.52	2565	1713.77	2371.45	2265.92	3858.76	2265.4	2153.88	1661.89	2157.71	2257.49
M454T191_2	454.293	190.804	(M+H)+	1-Palmitoyl-2-hydroxy-sn-glycero-3-phosphoethanolamine	2.45968e+06	1.14017e+06	1.01225e+06	1.1924e+06	1.20688e+06	2.31395e+06	1.16453e+06	2.08218e+06	1.02617e+06	1.06904e+06	2.38286e+06	2.40651e+06	2.42633e+06	1.82824e+06	2.74699e+06	2.59357e+06	2.31387e+06	2.45792e+06	2.52397e+06	2.69341e+06	2.80851e+06	2.49496e+06	2.41912e+06	1.80792e+06	2.55801e+06	2.38614e+06	1.74528e+06	2.42134e+06	2.63141e+06	2.5259e+06	2.77289e+06	2.44024e+06	2.64456e+06	2.80075e+06	2.0408e+06	2.24667e+06	2.73653e+06	2.85971e+06	2.68093e+06	2.95358e+06	2.21315e+06	2.21659e+06	2.21317e+06	2.20234e+06	2.20237e+06
M313T75	313.272	74.587	(M+H-H2O)+	1-Palmitoylglycerol	50729.1	56786.8	45915.5	90046.4	48567.2	53668.1	111787	46065.4	56744.2	53384.1	49722.3	112548	48034.3	52108.5	124488	44743.5	48581.3	56551.8	57534.7	103598	62141.3	53082.2	50304.9	54035.4	47010.1	44578.5	44753.1	46598.9	104499	51381.5	103476	47114.4	45557.1	115154	96960.7	48381	48452.4	62511.4	131303	53969.3	324778	324908	325017	324994	334133
M538T180	538.384	179.716	(M+CH3CN+H)+	1-Palmitoyllysophosphatidylcholine	528057	350980	299286	277006	307263	442778	292662	459368	292108	266897	508954	670725	572808	462469	579665	605895	444749	512316	582575	665330	513894	655770	567034	533701	782553	560197	501052	591811	610728	566579	771909	551948	690351	863387	527712	530554	659756	625055	535351	667936	511840	516809	504663	537593	511237
M496T303	496.337	303.43	(M+H)+	1-Palmitoyl-sn-glycero-3-phosphocholine	12866.6	12267.4	9733.4	12923.3	11965	16727.5	14262.2	16638.5	10424.2	11825.8	20560.6	19756.5	18715.2	15198.4	18346.8	11329.4	17344.6	18280.6	16264.5	18656.4	15044	14287	16743	16067.5	21810.6	19105	10030	18593.7	16275.1	17662.9	15341.8	14648.2	20818.7	12859.3	16047.5	15714.9	15990	13325.4	17699.4	20403.8	14884.5	15315	13661.7	15327.4	15141.1
M353T551	353.026	551.024	(M+K)+	1-Salicylate glucuronide	453.523	470.793	478.05	462.863	643.126	410.701	413.278	352.051	546.128	889.192	226.899	384.806	350.96	443.33	422.054	474.65	349.049	585.869	316.42	375.202	504.196	501.015	418.19	457.672	556.509	368.143	1488.61	328.028	429.858	399.383	462.313	393.004	373.011	789.443	1408.33	1861.72	395.682	855.974	1480.59	372.133	479.096	532.975	408.695	402.861	400.343
M628T120	627.532	120.407	(M+H-H2O)+	1-Stearoyl-2-arachidonoyl-sn-glycerol	227052	237195	101571	26547.5	134813	119165	125730	78598.2	206611	206328	169842	137180	153943	128499	23815.8	141781	179512	132099	214668	188607	199070	187430	106262	234461	219132	129821	120095	110691	169992	110595	202413	157619	124640	141350	129028	170383	123864	205529	133906	53130.2	114352	144937	118521	109621	114295
M524T160_2	524.371	159.872	(M+H)+	1-Stearoyl-2-hydroxy-sn-glycero-3-phosphocholine	3.47517e+07	1.77052e+07	1.6521e+07	1.89412e+07	2.18885e+07	2.90791e+07	1.83011e+07	2.82103e+07	1.73412e+07	1.6942e+07	3.24446e+07	3.01862e+07	3.16176e+07	2.96477e+07	2.97404e+07	3.14424e+07	3.1629e+07	3.26723e+07	3.03498e+07	3.44261e+07	3.37232e+07	2.95754e+07	3.03702e+07	2.822e+07	3.29794e+07	3.43689e+07	2.76518e+07	2.99058e+07	3.12713e+07	3.08365e+07	3.66334e+07	3.61245e+07	3.26086e+07	3.61607e+07	2.85639e+07	2.87808e+07	3.02461e+07	3.60084e+07	3.38403e+07	3.77e+07	2.44469e+07	2.44487e+07	2.46229e+07	2.44498e+07	2.46217e+07
M482T213	482.321	213.213	(M+H)+	1-Stearoyl-2-hydroxy-sn-glycero-3-phosphoethanolamine	55289.3	25721.3	21945.4	21627.7	27048.5	44724.7	26180	54033.6	22847	23160.7	50298.2	58728.6	53834.6	47268.5	53969.2	49746.6	48593.3	51042	48575.1	56761.4	49899	43908.2	44983.2	40255.3	58651.6	46551.6	32433.6	41049.5	50425	44176.4	52989.1	50288.2	50374.4	48852.9	50516	42557.7	51621.9	47836.6	47631.4	53915.6	47989.2	48133.3	53971.2	51988.5	48214.4
M855T130_1	854.566	129.512	(M-2H+3Na)+	1-Stearoyl-2-oleoyl-sn-glycerol 3-phosphocholine (SOPC)	253645	217503	229824	225990	206465	190946	228804	196576	216624	214397	239227	223909	234863	243390	202872	223387	212713	225058	209423	205203	229943	276502	258669	207515	230367	260179	302463	244017	275278	210551	342535	382974	320942	346406	346038	298507	313653	382179	352439	407080	252471	256954	279214	259896	249317
M341T167	341.303	167.14	(M+H-H2O)+	1-Stearoyl-rac-glycerol	265600	172918	172407	162386	199227	305583	199087	267414	120346	90903.7	324382	270382	260927	337432	254519	269906	312950	269228	274751	347370	275465	229377	102406	262727	258357	297068	210029	262996	313116	289895	370038	336697	294184	274063	238855	261566	282300	271200	81031	298351	225293	210801	234299	277716	225831
M524T210	524.368	209.605	(M+H)+	1-Stearoyl-sn-glycerol 3-phosphocholine	481868	246519	135343	223938	158251	410894	263000	441911	211544	254537	486585	561398	502653	243907	461077	455787	432747	479534	433722	48258.1	423404	440774	553023	326324	516032	556459	273551	432533	442735	464589	605283	554578	20248.6	561525	404005	441488	490377	635929	472945	707149	454188	509636	500058	509681	509272
M303T74	303.23	73.739	(M+H-H2O)+	20-Hydroxyarachidonic acid	8787.83	3822.08	3824.2	6344.8	4922.5	12686.7	9131.3	5365.11	2925.85	5655.36	10733.3	29389.7	7833.63	35987.1	10675.9	17344.8	7060.81	10773.9	17987.7	6857.12	14082.9	42728.2	4158.44	10010.1	7824.03	22212.9	20442.8	5609.39	4762.12	5705.78	3927.91	6542.94	12770.5	4895.47	11185.1	25660	5170.68	4988.1	29689.2	4146.41	24165.6	13553.6	22866.8	24998.3	24225.4
M96T63	96.0432	62.5765	(M+H)+	2(1H)-Pyridinone	309003	318568	314192	290040	308819	291415	261430	266099	269662	317275	312420	274129	257169	297638	313738	301232	291139	282141	289802	329352	337888	342211	292878	271601	257576	251499	270233	264690	277734	332728	318051	265212	266049	270309	328862	264896	315780	322740	302826	287177	271195	297054	271140	271145	271092
M301T448	301.139	448.493	(M+Na)+	2,5,7,8-Tetramethyl-2-(.beta.-carboxyethyl)-6-hydroxychroman	10512.3	11026.2	8874.83	10007.8	15061.3	13677.2	9135.17	12679.4	10713.9	9115.68	13379.2	11113.3	14785.5	10574.1	14223.8	20194.1	12549.8	9652.37	14294.6	12745.9	20867.3	11763.8	10162.8	9711.38	14242.2	16431.3	10334.7	12323.3	10300.8	10400.6	10325.3	14239	10815.2	17083.7	13497.9	12684.3	13259.4	11870.4	10723.2	9449.36	15057	12527.1	15082.9	11550.2	12188.4
M70T255	70.0642	254.964	(M+H-2H2O)+	2-Amino-2-methyl-1,3-propanediol	25985.1	18679.9	23746.3	24785.6	21696.2	22458.7	16081.7	16565.4	22879.1	20435.6	22052	16112.3	22121.2	21711.5	25976.3	23611.1	23206.1	23019.8	23293.4	14140.5	32085.1	23343.4	15998.3	15974.3	16685.4	14839.1	31644.7	15974.7	24297.8	22408.1	24353	24098.2	14674.9	20577.3	30122.8	16993.7	18085.1	15277.7	18772.3	15577.9	23076.2	19802	21221.4	18698.6	18560.2
M332T409	332.074	408.835	(M+H)+	2'-Deoxyadenosine 5'-monophosphate (dAMP)	5508.28	5499.4	6882.46	8115.37	4874.15	4526.95	6638.19	4509.5	4692.51	8384.46	4261.04	2829.56	4431.33	7191.85	6664.37	4387.36	4595.09	5579.96	3811.24	3834.2	4907.9	5022.26	4013.09	3807.41	4072.74	5061.19	6273.7	4361.46	3885.15	5169.28	3696.45	5518.77	4619.43	5948.16	3481.94	3744.91	4511.12	4190.94	7218.36	9413.24	4291.49	4317.01	4320.15	5091.56	4339.04
M389T463	389.102	462.536	(M+CH3CN+H)+	2'-Deoxyguanosine 5'-monophosphate (dGMP)	18844.8	8715.11	8446.21	9778.59	14053	12068.8	20816.9	11713	9460.77	8602.76	12779.7	15615.5	18836.9	11482.7	9945.08	23450.3	21081.8	18372.5	25104.9	14537.4	18882.2	19298.6	8588.41	13242.6	18384.3	16509.3	18405.9	12047.6	16832.9	16989.7	17615.5	19243.8	16598.5	17735.4	18057.7	16363.1	14558	17239.2	19045.7	15791.6	18918.6	16213.3	15689.1	15701.5	16534
M337T34_2	337.235	34.3735	(M-2H+3K)+	(2E,6E)-Farnesol	26091.3	3963.42	18747.5	4965.12	12709.6	20660.4	2320.17	4068.17	15116.4	21737.2	3654.44	25056.3	5834.45	4869.07	3588.72	16000.8	2789.18	5694.1	5046.74	3630.3	21104	20142.6	4730.74	30668.8	15400.4	5301.36	3649.94	3817.11	4441.91	19149	26831	33608.9	3776.41	2102.11	17595	44582.3	3395.41	4638.96	5103.37	35556.8	5367.46	5426.94	3255.43	5002.89	4108.86
M152T253_2	152.056	253.226	(M+H)+	2-Hydroxyadenine	275937	278947	292328	300351	219601	218257	287714	206469	279074	333579	259327	277729	213161	208633	266061	191684	183925	196434	174913	181430	152133	154710	210015	161060	161281	141571	123926	137657	202498	153415	157067	168523	159058	131242	134403	144071	198638	141110	157467	151277	206008	200515	204849	204846	204849
M152T385	152.05	385.057	M+	2-Methoxybenzoic acid	75644.9	2604.14	67668.1	75341	88832.8	9453.63	4085.91	93140.8	78152	7497.62	11025.8	5539.19	102886	7950.36	60949.8	70023.4	97307.5	3908.85	110765	93622.1	69535.5	2164.28	7618.64	49620.3	65547.8	3780.12	40072.3	4218.12	2498.46	84207.3	80800.7	79844.4	100955	2954.82	74025.3	3666.47	78454.1	111881	5891.05	4732.4	78277	88381.1	86886.6	86139.3	9993.02
M246T233	246.169	233.173	M+	2-Methylbutyroylcarnitine	348578	338919	343987	407578	205424	286891	370698	210940	335139	646268	264515	199793	147741	307788	310044	424320	131377	152935	145676	156851	685357	574584	465203	154933	217959	232108	154172	208229	252237	261596	136114	114564	126159	105777	216498	177833	185190	139218	154815	117830	260349	249627	259124	259123	261543
M102T80	102.054	79.728	(M+NH4)+	3-Butynoic acid	107137	116157	111784	8858.02	113125	8463.71	117908	116997	112546	8533.59	115143	4903.1	9503.17	7189.97	103635	114410	108877	108530	9725.43	111575	108319	117554	3767.06	121190	102843	4459	6930.28	119072	10302.7	7084.21	114024	114387	118276	121589	3892.28	3274.65	106494	111596	106545	113027	71969.2	78086.2	77288.6	78094.9	78091
M146T369_2	146.118	369.036	M+	(3-Carboxypropyl)trimethylammonium cation	2.14924e+06	2.29313e+06	1.9215e+06	1.97131e+06	2.19613e+06	1.60725e+06	2.06185e+06	1.87843e+06	1.64145e+06	2.2291e+06	2.43668e+06	2.81194e+06	2.42054e+06	2.1982e+06	2.23726e+06	2.85301e+06	3.05586e+06	2.25815e+06	3.37162e+06	2.37432e+06	1.9785e+06	1.96846e+06	2.26547e+06	1.21296e+06	1.69907e+06	1.83612e+06	1.41985e+06	1.78165e+06	1.99763e+06	1.89857e+06	1.69056e+06	1.64646e+06	1.52265e+06	1.86197e+06	1.81151e+06	1.50566e+06	1.985e+06	1.60523e+06	1.62434e+06	1.35626e+06	1.93631e+06	1.92567e+06	1.93006e+06	1.93627e+06	1.91852e+06
M258T154	258.108	153.511	(M+H)+	3-methylcytidine	15452.3	10026.6	7239.03	8868.13	6203.75	18812.7	11407.7	12745.7	5708.92	11971.7	12900	9004.48	13381.9	9986.65	12223.6	9327.88	11682.8	16475.8	9717.48	4947.64	7917.1	11773.7	6882.6	10725.9	12312.9	6206.25	6838.73	11671.3	12012.9	12733.6	11579.5	9586.79	14296.2	13019.8	9488.47	11751.8	13036.2	11227.3	10663.4	13712.9	6169.7	6445.27	7472.59	6596.56	6436.92
M169T32	169.085	31.692	M+	3-Methylhistidine	16942.2	4018.94	7294.09	7874.49	5919.83	5923.58	2590.24	2908.91	9710.94	8403.5	4367.97	8046.41	2511.06	3888.49	3875.73	6305.47	9404.32	8802.56	5327.21	2888.16	6669.16	6225.74	4575.15	8474.29	6817.52	3979.22	5923.39	4892.95	3853.7	7033.5	6550.51	9132.16	5217.7	4266.75	8523.3	12637.2	3451.87	1649.32	3279.86	14177.9	2934.88	4964.52	2921.58	2944.02	2987.33
M345T203	345.132	203.043	(M+CH3CN+Na)+	3'-O-methyladenosine	4426.37	6204.34	17035.1	9127.23	8486.82	5438.43	19117.9	12742.1	11065.2	11283	8823.71	10729.3	13999.9	11279.9	7083.8	3479.36	6439.85	7886.44	8568.71	6766.7	7768.05	5608.23	23321.3	6804.53	7387.5	9839.46	8524.79	7069.13	11072.8	10290.4	9561.19	5718.93	20367.8	5022.21	7190.8	11972.7	4152.59	6982.43	8291.66	8443.52	6343.95	9784.7	9073.12	9857.11	8399.36
M508T470	508.001	470.424	(M+H)+	3'-Phosphoadenosine 5'-phosphosulfate (PAPS)	28737.9	30698.3	40069.7	35540.2	24690.3	27445.6	43050.4	24391.5	42631.2	39432.7	26985.4	24888.1	22951.6	55817.8	34408.1	23943.2	27879.5	24262	24211.9	26287.1	26320.5	33422.7	33477.6	20650.7	23851.7	24952.4	22140.4	17891.3	29003.2	22667.9	22533.5	20284.2	22457.3	15066.7	27065.9	20237.4	17329.8	20217.5	26088.6	22564.4	25279.5	25276.5	25714.8	25716.6	26881.2
M104T366	104.069	366.444	(M+H)+	4-Aminobutyric acid	47178.2	45766.3	74688	65633.6	28204.9	40852.9	40606.7	26630.7	44290.9	67976.9	29635.8	25086.3	23223.1	42133.8	38849.1	31200.4	31252	23530.6	25510.4	20709.1	38975.8	51151.6	50511.2	22233.4	30791.1	27519.2	25434.3	23777.6	59809.2	35708.6	23849.1	24400.6	30716.7	29010.8	30268.1	36610.7	37072.3	32715.1	34512.5	18718	34618.4	36815.8	34477.9	34479.7	32659.1
M142T219	142.121	218.537	(M+CH3CN+H)+	4-Hexen-1-ol, (E)-	25020.3	1238.92	2861.98	1018.31	2383.59	2920.1	7287.07	835.924	1158.93	1653.72	1587.02	1564.39	2256.61	2008.58	1730.31	2556.7	1696.32	1628.56	1855.19	2922.1	3052.06	2604.03	3433.08	1919.32	3057.24	2162.76	2255.48	4087.64	1702.24	6698.03	2708.33	2797.21	2296.58	2804.25	2059.92	2910.75	1704.04	3545.36	4273.81	3094.48	3619.88	3610.7	3615.8	3758.55	4042.51
M87T368	87.0433	368.449	(M+H)+	4-Hydroxybutanoic acid lactone	94444.6	87880.5	100030	89916.9	65032.8	73801	95186.3	61762	76565.2	100354	70820.5	69287.5	64701.1	90068.1	80840.5	72393.1	74228.5	74559.5	74718.4	62669.8	70468.3	91396.1	98881.6	49544	70681.8	69867.5	60834.4	60644.6	95011.1	62753.6	53865.4	48243.1	59166.5	72208.7	59460.9	62857.7	74115.2	59193.1	67031.5	44022	64135.5	67732	67197.3	67727.8	65610
M301T33	301.215	33.0715	(M+H)+	4-Oxoretinol	9639.02	8276.7	8253.78	12139	10755.2	16619	6264.98	8660.43	8608.36	8897.48	15449.2	28309.7	8944.74	25102.1	10824	12145.8	7955.83	13326.7	14315.7	8393.4	15908.7	17542.5	11614.2	10826.9	11122	15870.6	22080.5	7008.07	4833.81	8343.73	6442.17	8841.02	10399.9	6138.26	11170	21378.2	8740.23	6633.16	29356.3	6136.76	10539.4	12332.4	11651.3	10564.3	12327.7
M311T127	311.236	126.756	(M+H-H2O)+	(4Z,7Z,10Z,13Z,16Z,19Z)-4,7,10,13,1 6,19-Docosahexaenoic acid	8152.49	8121.15	7663.6	6104.88	6981.1	7230.12	7654.83	7851.99	21388.3	7213.88	7807.12	8175.87	13821.9	6787.42	7832.38	9103.35	8267.36	9384.06	6991.55	7767.79	7309.29	7423.38	8255.08	8818.32	7465.97	9638.38	7712.97	6857.74	7315.43	7226.01	8413.01	8267.77	9211.1	7552.6	7314.53	8514.91	7284.57	6742.92	7337.4	6791.74	7381	7336.88	7359.69	7370.48	7798.14
M252T114	252.108	113.678	(M+H)+	5'-Deoxyadenosine	10685.5	12417.3	15661.7	14507.9	12227.7	7025.27	18586.1	10993.6	17975	19069.3	8914.1	8837.93	5166.49	7395.71	8958.94	6352.65	5694.68	6225.71	5209.35	6287.89	8213.71	9422.67	11629.8	10407.3	8914.45	9033.01	9539.32	6493.77	8022.38	8708.16	8516.26	7716.92	7256.72	9642.49	7330.69	8726.44	8795.37	9108.14	8135.87	9673.99	7472	7266.79	7549.46	7533.92	7534.19
M219T292	219.096	291.635	(M+H)+	5-L-Glutamyl-L-alanine	14119.7	18302.8	15626.3	16287.8	19278.7	14412.9	15528.1	15757.8	13123.7	14735.6	24386.2	17551	20653.4	21314.2	17355	14896	21467.3	19590.3	21958.8	15925.3	14288.5	13306	21159.2	11090.6	16766.9	23153.1	13231.2	16792.3	17210.3	20566.3	19520	17669.7	21969.9	8735.41	17839.5	20116.3	18360.6	14790.6	19423.4	23186.9	12465.6	18677.9	18618.8	18612.9	17514.4
M129T53	129.067	52.9575	(M+H)+	5-Methyl-5,6-Dihydrouracil	27855.1	21205.8	31873.5	22178.9	32022.2	4247.73	3272.76	24626.3	29706.3	6749.41	19062.2	4129.21	9633.59	7440.4	5932.56	4215.97	4552.1	31800.4	4045.78	4759.72	8618.57	22657.3	3650.13	4443.85	6240.78	6126.29	27365.7	26058.3	30005.9	5877.66	43140.3	11348.5	10914.5	11452.7	7734.26	39385.7	15717.3	4207.62	5356.85	25795.5	13256.5	12604.1	11299.6	21788.5	21744.7
M126T220	126.065	220.389	(M+H)+	5-Methylcytosine	14773.2	21399	24173.5	24876.9	28267.8	17422.9	28461.7	19762.1	14418.7	26420.6	21698.7	35466.5	20420.6	25094.3	25651.4	9937.33	20139.6	31074.4	16093.8	19772.4	14235.1	14490.6	37895.3	10452	12667.9	10340	11652.8	14374.9	20516	15031.5	12477.7	10512.4	13007.2	9780.83	16741.3	26195	27140.7	15340.5	12007.8	17137.6	19561.2	18352	18390.8	26167.7	18578.3
M259T406	259.02	405.921	(M+H-H2O)+	6-Phospho-D-gluconate	7913.63	6197.72	6476.2	6985.71	7303.1	7350.73	6639.31	4840.66	6093.73	7464.3	6449.64	7149.95	13821	7239.89	6375.68	6148.91	11822.5	6620.65	8014.64	6284.02	6385.73	4732.64	6191.17	5829.9	5760.38	6983.84	6075.15	7335.44	5063.3	5642.16	6445.53	7961.09	5777.15	6169.82	5685.01	5959.56	7620.57	6005.19	6480.58	7112.95	6194.23	6198.95	6202.95	6209.97	6671.99
M339T107	339.251	107.313	(M+H)+	(+-)8,9-DHET	10062	2224.6	1982.83	10355.9	9400.43	11073.5	3538.95	1884.92	1669	2919.67	1581.64	1910.26	10407.7	1918.95	2185.76	9673.43	10766.6	11712	3305.62	1423.04	4441.51	2117.31	3013.72	1926.12	1428.56	1795.67	2427.97	2249.03	2366.04	1737.88	10676.7	9468.19	10784.7	10031.7	4207.77	1886.16	2011.21	13292.7	9024.34	10224	26834.6	28048.7	28226	28309.6	28165.4
M264T306	264.143	305.933	(M+CH3COO+2H)+	Acetylcarnitine	44559.1	59811.8	44662.1	101841	86922.6	45376.3	47431	117671	64571.9	55694.3	32401.6	157340	165285	23503.7	28939.6	38427.5	118627	105018	93888.5	132310	47644.5	17110.6	25566.4	32244.9	103358	46881.5	30492.5	53930	30603.7	44193.8	48469.7	52126.1	48894.4	54863.9	48534.9	42015.2	72588.1	70815.8	42120.6	43155.6	66868.6	66861.9	66768.6	69971.3	68648.8
M146T192_2	146.116	191.572	(M+H)+	Acetylcholine	63138.7	59731	43926.8	56616.1	39468.6	79852.7	48670.9	73635	37430.6	77028.8	52963.1	98814.2	58884.5	178566	62281.6	68985.2	125345	71027.1	84418.6	76743.9	40072.5	66749.8	124127	67466.1	99297.5	98818.3	128108	78171.5	77665.9	54730.5	112839	111318	108679	65128	69187.3	92225.6	47509.1	117196	35801.9	65826.6	77310.8	76071.2	78101.1	78112.7	78109.8
M136T164	136.061	164.346	(M+H)+	Adenine	2.89579e+06	4.17152e+06	6.89482e+06	6.36898e+06	1.7647e+06	1.12493e+06	3.34779e+06	1.33428e+06	7.92237e+06	8.46721e+06	1.21263e+06	2.43905e+06	674527	1.59478e+06	3.32853e+06	981749	873500	784250	776089	743734	916513	1.381e+06	2.73619e+06	3.23147e+06	1.03773e+06	1.0613e+06	1.55031e+06	798510	1.91642e+06	1.506e+06	1.75326e+06	1.24983e+06	1.56389e+06	1.79499e+06	2.01881e+06	2.94508e+06	1.04776e+06	919481	1.18109e+06	872752	1.50918e+06	1.65578e+06	1.58453e+06	1.66656e+06	1.50947e+06
M268T191	268.103	191.456	(M+H)+	Adenosine	106650	108602	130119	150313	187545	179371	146540	161133	89835.9	147798	175670	122099	199755	100506	108826	134010	183919	116673	152798	102651	153358	146206	156459	201018	124345	153570	228459	165026	192725	227332	154320	125858	288788	190460	147332	193671	117639	126164	122155	163417	155195	164210	164039	134666	157106
M330T279	330.059	278.755	(M+H)+	Adenosine 2',3'-cyclic monophosphate	1925.12	3572.73	2758.4	3061.17	3375.86	2836.95	3123.99	1947.67	1383.84	3479.81	2580.98	4556.35	5502.74	3482.38	3223.47	2582.41	4242.04	2724.36	3980.71	1720.19	2855.3	2392.82	2421.22	1932.88	2926.95	3790.15	2335.61	3109.2	3167.36	2838.37	2764.74	2694.91	4593.18	2970.81	1799.38	1782.34	4617.51	2822.21	3761.46	3317.8	2384.51	2496.3	2515.74	2391.81	2366.98
M428T485	428.034	485.349	(M+H)+	Adenosine 5'-diphosphate (ADP)	43272.7	69882.7	47274	67599.9	34951.8	35639.6	50840.8	19385.6	17449.2	21607.8	53091.5	32203.4	43922.9	46168.1	27656.9	25649.7	53926.4	17563.9	41384.1	47861.4	45058.4	29038.8	62899.2	41308.6	25032.9	21130.4	50832.3	24247	23824.2	14839.6	21292.6	21661.4	17061.7	17055.5	13322	15544.2	47395.6	22316.7	13360.6	17016.9	39095.4	18846.1	38803.1	35627.9	35501.4
M508T489	508	488.9	(M+H)+	Adenosine 5'-triphosphate (ATP)	10063.5	9420.15	10470.5	11109.1	7646.82	9243.89	16776.4	8567.55	12602.7	13367.9	8802.27	4121.34	9067.52	16776.4	10308.2	10180.5	9796.34	9266.72	7394.81	7355.08	9195.45	11367	10468.5	8842.3	9210.96	9652.75	9465.1	5733.97	8420.22	8098.92	8166.43	8587.52	7622.24	8933.64	9239.56	2173.77	9529.62	6587.84	9684.77	9861.92	10523.9	10279.5	10607.6	10527.7	10996.7
M348T418	348.071	417.796	(M+H)+	Adenosine monophosphate (AMP)	536520	713225	616115	782548	1.49862e+06	1.20671e+06	566225	1.16921e+06	499870	552760	960209	827545	1.14627e+06	514773	722287	1.236e+06	955726	1.16992e+06	1.20572e+06	1.15869e+06	2.14276e+06	870868	1.06547e+06	512112	1.27469e+06	1.35739e+06	1.17999e+06	1.60572e+06	1.26423e+06	2.27574e+06	1.48495e+06	1.45297e+06	1.31101e+06	1.51328e+06	708836	1.16395e+06	1.33329e+06	1.71071e+06	1.3202e+06	2.20085e+06	1.15569e+06	1.21831e+06	1.19411e+06	1.21698e+06	1.19408e+06
M464T481	464.079	481.01	(M+H)+	Adenylsuccinic acid	12361.7	15541.2	9787.99	11212.7	31226.4	26182.6	11765.1	24975.7	9963.03	9459.62	13749	12428.3	14997	9433.64	11616.4	17539.3	13945.4	20115.1	14151.5	15461.9	48844.6	18032.9	23149.5	8053.91	17846.3	27412.1	17358.5	39290.7	26089.3	42460.3	29484.6	25153.7	24764.2	31446.4	10871.6	21357.1	31813.5	29601.7	27117	46790.6	19828.8	22308.2	20733.7	22289.9	24262.4
M542T423	542.066	423.067	(M+H-H2O)+	ADP-ribose	4120.79	4129.77	5802.9	4836.73	4325.55	5801.25	3968.19	3703.96	4075.96	4539.4	4631.99	6244.6	4774.95	4787.61	4600.88	7694.79	3032.26	4702.36	6122.85	4161.99	6004.19	4947.57	4372	2874.57	4018.36	3929.97	5012.2	3385.33	5755.31	6457.1	5615.59	3804.45	5862.05	3238.34	3569.08	4668.42	3239.13	3990.79	5979.63	4554.6	4399.85	4041.79	4121.84	4040.3	4041.17
M131T246	131.128	246.158	(M+H)+	Agmatine	63694.4	24537.6	62849.4	36274.4	22433.6	21887.7	8372.73	21598.8	58682.8	112896	23343.9	20174.1	24324.8	2596.65	40206.1	59437.4	20015.9	24980.5	12512.9	49941.8	43623.4	60353.8	19023.3	10594.4	49348.9	25250.7	70329.6	18830.2	20610	23345.1	30286.4	45043.4	20559.1	50542.7	28615	26835.3	46259.7	34939	43965.7	22166.8	20760	17502.8	28577.9	21657.1	21810.8
M218T430	218.148	429.531	(M+H)+	Ala-Lys	4905.5	5324.39	6352.9	5667.38	5827.68	1832.54	3201.49	6080.26	5005.87	5285.41	4692.41	6373.64	5171.46	2367.17	5302.89	5675.97	5661.96	5414.94	3173.09	2737.21	4499.74	4508.14	4991.35	4518.9	5163.43	3278.58	4306.95	3209.05	3063.95	2439.52	3121.19	4389.93	5293.29	3301.36	4141.43	3839.09	4991.94	3392.03	5663.44	4472.03	4546.02	4282.88	3890.42	5114.8	3800.72
M261T6_2	261.22	6.21	(M+H-H2O)+	all cis-(6,9,12)-Linolenic acid	647.916	659.083	958.276	797.233	1004.3	722.119	1050.69	855.806	668.07	1353.13	976.636	1016.44	672.028	564.686	733.168	682.789	1497.58	927.809	798.862	436.959	706.798	616.508	1212.68	677.096	764.462	698.126	424.483	739.58	1213.44	207.352	944.253	1191.6	626.768	622.197	638.273	954.817	1090.47	728.593	648.895	386.4	722.746	724.699	431.279	810.331	648.892
M537T211	537.166	210.73	(2M+H)+	Allopurinol riboside	142840	161621	150642	176178	172273	106229	187266	107417	118932	151643	162425	171640	184227	116448	102054	128593	102992	136705	119468	123742	125422	116571	95864.9	119987	136681	122695	67668.9	141597	130804	114303	129177	123805	111396	104707	99626	139462	143860	122863	125883	136132	118903	118978	123339	125984	125759
M243T458	243.026	458.283	(M+H-H2O)+	alpha-D-Glucose 1-phosphate	52984.7	41922.7	37819	64810.8	79127	55089.4	130261	120055	43178.3	124821	38165.4	76544	134643	50299.5	45556	141078	106663	55285.4	82744.2	62963.5	34231.3	38106	34329.3	36329.1	69039.2	64528.8	48137	81345.2	38424.5	40198.1	143435	113640	52710.4	62553.1	38422.6	47945.5	113195	60817.6	60900.9	99005.3	66798.1	56780.3	62920.9	62349	61336.9
M279T55_2	279.231	55.379	(M+H)+	alpha-Linolenic acid	51109	113535	85940	104425	121755	200377	163531	101355	71532.1	133479	244247	412553	144427	560120	222879	104301	130319	135435	369855	102073	166871	587265	109156	181617	155132	281670	334327	64470.5	74582.4	124059	65764	170675	215902	108084	104459	311663	84895.8	101907	312247	88239.2	145615	170271	177883	189032	171774
M138T285	138.054	284.611	(M+H)+	Anthranilic acid (Vitamin L1)	146254	256364	305845	266903	283637	281925	219332	351244	239613	303942	206469	241124	290856	190751	234642	176888	209577	347056	274028	214135	317596	291122	289435	346192	272039	272886	313002	244322	397364	310107	218833	154151	213176	212363	196525	175217	195900	192910	179378	153991	239350	229385	238728	242162	239791
M327T52	327.231	52.248	(M+Na)+	Arachidonic Acid (peroxide free)	37526.2	34623.4	28150.7	47484.4	29862.9	79990.9	83816.3	34090.9	29400.4	46638.3	109049	197920	44455.7	396813	79735.5	87308.4	66526.6	70029.9	113645	61192.6	69236.8	368871	60609.5	98359.3	75263.8	198516	220694	43626.9	35788.8	37360.7	28247.9	94110.7	119748	33969.1	98362.6	222895	46812.3	39221	267782	37743.9	98213.5	96883	96858.3	96887.9	96884.9
M290T444	290.144	444.385	(M+H)+	Arg-Asp	8450.37	13782.2	13822	14461.1	14851.9	12327.2	7795.24	13105.7	12065.5	7294.2	16304.7	14789.5	13870.9	9897.09	8214.24	14150.2	14534.1	12791	17074.4	12907.8	11216.7	12548.6	14152	13882.8	13108.3	16369.9	13920.8	14062.6	13307.9	12916.8	13510.2	15808.2	17456.3	15004.5	9403.75	15512.9	11907.7	14107.4	14723	18963.7	10494.3	14271.9	13606.3	14174.9	13630.8
M304T441	304.16	440.673	(M+H)+	Arg-Glu	18349.2	15138.4	14811.4	16852.1	24654.1	16917.8	16085	22268.7	13624.1	15466	23714.2	25507.7	20994.6	20021.5	15738.3	16846.1	24830.1	24764.6	26425.4	24671.4	15097.9	24316.4	22542.7	32219.2	26607.9	36645.7	32283.7	33428.5	27310.3	25638.5	27656.9	35902.7	48449.6	27410.8	28733.6	35313.4	21949.8	33800.5	32159.6	47289.7	26959.1	26964.6	27063.6	27745.3	27053.4
M291T521	291.128	520.88	(M+H)+	Argininosuccinic acid	15738.1	16282.6	19939.2	16067.3	14748.7	18025.5	11457.4	13423.8	16612.3	15198.3	20615	15958.4	10016	25131.3	12341.7	14969.5	21830.8	6846.86	18009.3	13798.3	14873.2	15316.9	89844.6	13471.7	19080.2	18730.8	18047.8	10015.5	12693.7	17150.5	20211	12315.1	11090.4	14296.4	16557.9	14902	17344.6	17278.9	15720.5	17010.1	12774.2	11245.5	18153.7	14572.9	13458.5
M360T387_2	360.148	386.527	(M+K)+	Arg-Phe	4505.36	8347.71	6281.21	5022.12	7147.97	2977.95	4732.99	5457.73	8687.31	5745.69	4547.12	4456.38	7931.76	4634.18	4838.76	5536.24	5049.58	4173.7	6735.4	4952.22	6514.15	3711.06	4963.32	3012.58	3699.32	3351.26	3489.66	5272.16	4545.1	6252.68	2774.28	12099.5	3189.04	9615.75	5553.14	3820.45	4348.37	5191.32	3475.73	5460.63	6708	5644.95	5945.02	5025.27	5718.54
M290T483_2	290.144	483.135	(M+H)+	Asp-Arg	4233.3	4069.25	6205.37	6183.41	6304.02	5405.22	2882.7	6059.38	8365.18	7554.84	5273.21	3061.05	5589.82	7828.9	8204.82	5925.05	5680.17	5513.13	4835.53	3963.37	5291.85	5915.82	5000.48	5844.47	5525.36	9804.12	4314	4201.28	5739.2	10443.3	5439.83	5952.96	5309.51	4359.65	4922.03	7974.9	6465.12	5728.09	11273.9	6229.61	4579.28	4645.8	5477.87	4764.77	3949.42
M130T125	130.085	125.297	(M+H)+	.beta.-Homoproline	17645.7	24216.7	19625.4	56276.8	48427.7	50742.7	57921.3	59274.9	21046.7	15227.1	53603.2	57403.7	12840.4	55222.1	48307	22475.2	54501.8	34402.1	52838.3	19890.7	25862.2	53445.7	57742.6	53700.4	57594.9	5994.65	52862.1	7245.67	22701.2	62153.9	56949.7	54482	62059.9	56205.3	54001.2	55866	52982.4	58784.5	60771.5	64570.4	32249.7	33743.5	34106.7	35392.8	33835.3
M118T270	118.085	269.918	(M+H)+	Betaine	1.78621e+06	2.18044e+06	1.72696e+06	1.91841e+06	2.95352e+06	2.09702e+06	2.19452e+06	2.76875e+06	1.9189e+06	1.98348e+06	2.49513e+06	3.21124e+06	3.37495e+06	2.00777e+06	3.44511e+06	3.32996e+06	2.72423e+06	1.94895e+06	3.75884e+06	3.37466e+06	2.20008e+06	1.93983e+06	2.11841e+06	2.52402e+06	1.9645e+06	2.75017e+06	1.94817e+06	2.25633e+06	2.40151e+06	1.99609e+06	2.6505e+06	2.37468e+06	2.10343e+06	1.61369e+06	2.57264e+06	2.45046e+06	2.05411e+06	1.93737e+06	1.96097e+06	1.67877e+06	1.92335e+06	2.57524e+06	2.34164e+06	2.39775e+06	2.39769e+06
M102T346	102.09	346.081	(M+H)+	Betaine aldehyde	148029	269087	250870	228599	306880	215853	257172	215088	149919	282667	247097	158010	265931	270623	238143	255860	151574	250403	248166	266683	174921	282311	249806	166432	294954	250095	186782	248009	292789	246780	194336	159861	142833	269963	134934	158909	192183	189385	185901	149044	211586	235139	199139	220483	219150
M335T462	335.062	461.675	M+	beta-Nicotinamide D-ribonucleotide	10119.1	7232.71	5553.35	6266.71	5720.63	5065.36	5680.26	5699.88	7527.91	6928.87	5036.25	4461.16	6053.38	6108.01	6230.7	9494.89	6361.92	6209.08	5953.18	4185.72	7765.01	8198.89	6436.51	4066.13	5568.29	5238.09	7267.5	6549.63	6008.93	5906.22	6233.19	6076.35	4401.82	6224.07	6877.6	5071.43	6802.49	4882.85	7572.93	7174.33	9765.22	6518.27	7912.84	6582.03	6722.55
M310T125	310.223	124.981	(M+NH4)+	beta-Octylglucoside	1016.34	1834.22	1609.44	1727.34	1779.16	1786.74	988.244	2246.36	1965.33	1435.28	2005.78	2198.66	2616.22	1845.18	1675.47	1683.83	1571.3	1653.17	1455.77	1764.87	1964.84	1999	1130.93	1658.88	2183.44	1524.61	1659.51	2501.38	757.58	2014.06	1404.97	1749.31	1871.13	1634.5	1423.7	1190.45	1718.19	2060.99	1280.93	1556.89	1593.17	1628.09	1525.15	1642.05	1667.72
M207T18	207.123	18.487	(M+CH3COO+2H)+	Butyl lactate	22243	21942.8	22020.3	21677.3	21614.8	20954.5	22921.4	21417.9	22900.9	22187.9	21362.8	22200.4	21667.8	21664.9	20912.1	10888.4	20508.3	24261.6	22664.7	21682.2	21086.3	20367.6	22440.6	21734.2	22368.2	20680.8	23804.9	24366.2	23543.5	22212.2	21571.8	22382.4	21239.2	21297.4	21660.5	35295.2	20950.5	11707.2	20168.2	21001.8	21972.1	21111	21901.6	21899.9	22181.9
M447T434	447.065	434.012	(M+H)+	CDP-ethanolamine	6057.49	6094.38	4962.8	4949.86	7182.2	6294.84	3805.21	6527.88	4592.44	3828.25	7922.75	6360.7	7753.17	3614.05	4446.04	6502.16	6101.45	7189.96	8019.33	6286.45	5477.16	5860.87	5529.05	3713.81	5283.93	6908.25	4482.48	6337.22	5136.14	5092.48	6609.32	6470.46	6527.67	6190.82	4250.82	6390.7	6902.31	6728.06	7271.05	7046.07	6798.86	5770.6	5785.2	5775.63	5775.03
M367T26_2	367.335	25.549	(M+H-H2O)+	Cholecalciferol (Vitamin D3)	24960.4	51861.9	50418	37305.3	11029.5	55849.3	16703.5	57503.2	20731.8	26453.4	46895.4	56146.2	19671.4	20869.5	21826.8	15786.7	45569.4	62366.3	52112	46952.1	51760	44168.9	44179.5	40277.6	19311.9	34027.8	13291.9	56622.2	61520.3	40447.5	54562.7	50805.6	78558.3	67062.8	12411.7	22097.8	49946.3	49189.9	50944.2	15193	38139.6	37987.4	14392.7	45022.7	31632.8
M277T52_2	277.215	51.584	(M+Na)+	cis-9-Palmitoleic acid	36672.3	46500.7	42884.2	51299.9	56945.9	64916.6	56278.5	56235	40874.5	42877.4	61478.6	109473	72162.4	108565	70519.7	51786.4	57252.5	66166.8	95203.1	55447.4	58664	95933.4	48064.2	51776.5	57658.8	61415	85498.5	56777.2	41347.7	47059.5	57615.7	58496.4	72148.7	48283.9	54471	75343.7	50967.6	55101.4	91799.6	54014.8	72195.6	80622.8	82257.2	82240.6	82238.1
M132T369	132.077	368.57	(M+H)+	Creatine	2.73634e+06	5.9614e+06	9.11999e+06	7.79635e+06	8.72778e+06	7.95029e+06	7.84253e+06	7.07459e+06	4.89929e+06	4.87363e+06	6.72595e+06	6.86327e+06	5.56436e+06	7.15646e+06	7.57064e+06	5.7853e+06	6.83614e+06	5.36199e+06	8.86214e+06	5.29519e+06	8.78051e+06	5.87895e+06	8.11242e+06	5.58569e+06	7.39822e+06	7.82885e+06	4.86339e+06	8.839e+06	8.1932e+06	7.86625e+06	4.95024e+06	4.99466e+06	8.37992e+06	4.52128e+06	6.66401e+06	7.78872e+06	5.3381e+06	5.51077e+06	7.92674e+06	7.36153e+06	7.5843e+06	7.34964e+06	7.88595e+06	5.17625e+06	7.66769e+06
M114T166	114.065	165.986	(M+H)+	Creatinine	331273	478014	443988	441239	467458	357551	462900	333526	472629	496543	307257	323744	317590	326583	272830	373797	314211	319399	380389	312720	315122	322561	330106	288335	302968	349141	291412	287021	562564	352931	280345	304182	300253	294574	345619	320757	303428	292554	302380	316193	312264	312279	315196	312307	315159
M100T199	100.111	199.415	(M+H)+	Cyclohexylamine	16916.8	24757.5	39854.5	31591.6	26662.4	37802	28072.8	17002.7	35890.1	39035.4	30330.2	27034.3	27114.8	25341.9	34498	36176.8	27946.6	27035	29057	24885.2	32346	38449.8	26785.3	39073.3	34679	27816.1	35096.3	23471.1	34343.1	35065.5	32959.7	39275.7	22370.5	38529.9	18270.3	21887.6	28499	19563.9	32121.8	26787.7	33359.9	36452.2	37268	40341.1	32610.4
M336T369	336.15	369.147	(M-H+2Na)+	Cyclopentolate	1454.04	1552.71	943.598	1094.68	1525.93	829.658	1240.31	1282.61	671.495	983.155	1618.56	1619.81	1419.22	1302.52	1122.54	1560.89	2312.62	1395.01	2045.84	1334.37	828.637	1676.4	1617.56	1204.1	1166.41	1432.67	1388.46	1445.26	1918.23	1460.73	1080.06	851.142	1050.88	1092.25	1260.99	1191.67	2053.83	1519.35	1113.13	1931.62	769.39	1200.44	1273.3	1202.5	1380.13
M244T252	244.091	251.519	(M+H)+	Cytidine	126777	117803	210631	177758	151547	160851	258019	140570	172597	15760.3	11672.4	158027	157445	245966	174133	112113	201085	12072.7	149491	180480	91662.7	88594.3	161947	81984.7	149612	125922	97111.4	65960.5	142738	134115	8517.25	63171.8	136579	113443	123835	73418.8	166745	133236	150088	140337	124527	157075	163640	157155	163094
M404T443	404.023	443.414	(M+H)+	Cytidine 5'-diphosphate (CDP)	1366.02	1420.25	1474.47	1135.91	2239.6	1693.91	1301.23	2359.35	1185.66	1068.27	1543.8	1379.34	2503.19	1342.48	1288.89	1794.32	1202.33	1463.16	2277.65	1184.68	2041.63	1252.19	1620.45	1852.66	1268.98	1785.77	1082.38	1162.26	1716.11	1939.38	1332.45	1202.53	1353.89	1313.31	950.922	1673.92	1411.83	1358.97	1955.64	1852.48	1721.67	1597.09	1611.48	1929.8	1616.07
M489T485	489.112	484.564	(M+H)+	Cytidine 5'-diphosphocholine (CDP-choline)	19153.7	9988.2	8660.4	19683.6	9777.35	9362.74	3612.54	9715.85	18212.9	18595.7	9326.84	7419.58	7892.02	7409.28	14500.3	10322	5674.6	7739.73	9236.11	5010.78	6509.76	9019.84	4763.07	7463.24	7946.92	9798.36	7621.43	5555.03	16279.1	8517.18	9093.03	3354.73	4980.07	8764.98	8447.35	9125.99	14462	9745.94	8692.74	9954.6	7243.9	6704.33	5441.9	6684.04	7196.61
M112T251	112.05	250.977	(M+H)+	Cytosine	531819	629357	650929	631791	428978	439405	979495	236292	377365	90425.7	666952	571703	412080	963204	532265	412199	594522	312918	522973	357337	425570	194751	533181	215939	395799	466412	451454	265305	471979	488655	46354.3	203996	383523	508720	277508	256018	387293	310653	361238	520144	496783	335047	534363	510145	531972
M255T49	255.064	49.354	(M+H)+	Daidzein	2488.89	7967.55	7807.62	7647.01	4906.03	5680.85	4136.07	8879.9	3178.69	8987.84	1436.15	6884.39	13213.7	3848.77	7731.1	6042.52	7052.41	7192.88	9097.8	7381.78	5258.91	9534.36	5472.21	11953.7	3012.12	8108.3	9909.35	2786.38	17336.3	7796.91	5714.24	7849.59	10844	1843.32	11507.7	4000.74	3626.31	5012.48	3826.93	3448.71	9783.41	10128.7	9793.57	9913.48	9797.98
M316T181	316.247	181.373	M+	Decanoyl-L-carnitine	27041.2	53988.9	46097	41894.7	26078.1	32335	38899.6	8263.84	43525.9	57089.8	29170.7	9535.25	1701.47	45243.4	36647.4	28878.7	6292.63	15034.8	5356.98	7412.08	35164.5	41726	41210.2	13008.1	11738.1	12203.4	10679.5	30199.6	26541.3	11880.5	7532.41	3874.98	8841.83	16709.8	7528.6	19640.5	22736.4	9412.02	20835	22706	22343.9	21346.3	22343.6	22098.9	22890.8
M228T292_1	228.097	292.206	(M+H)+	Deoxycytidine	1979.05	3617.16	3264.76	3604.74	3200.44	3157.37	3913.7	4943.3	6289.43	5288.37	2065.17	2427.67	3184.14	2406.32	2597.12	3138.39	2838.46	3689.55	1646.6	3238.59	2694.64	3347.09	4418.76	2238.06	1456.03	3742.13	3822.85	1815.66	2771.18	3436.96	3819.46	3275.58	2814.18	3354.78	3586.18	2484.73	1875.27	1953.72	2340.49	3028.36	2981.2	2675.89	3677.83	3688.52	3211.41
M183T337	183.004	337.46	(M+H-H2O)+	D-Erythrose 4-phosphate	10196.2	11352.1	8317.83	9529.49	11683.1	10389.7	11642.3	6692.06	8510.41	10674.1	12431.4	11638.4	9742.4	9205.29	8309.37	14705	6760.48	10856.1	10488.2	9450.83	14856.8	10551.9	8886.93	3345.93	7664.99	9662.24	4909.21	7414.61	11949	11247.7	10319.9	7380.54	7185.87	8247.31	6340.46	7446.33	8470.69	12791.3	9670.04	9510.27	8918.92	9632.37	9525.14	9632.6	9632.4
M323T489	322.991	489.236	(M+H-H2O)+	D-Fructose 1,6-bisphosphate	26333.1	28496.5	28958.2	37947	27770.6	25673.7	32455.1	22027.9	32485.7	43851.1	21968.8	30481.4	40778.4	35109.7	29392.9	31197.7	42062.9	26131.5	29583.3	26537.2	28705.3	30899.5	24140.7	18689.4	28690.9	27392	22508.6	24484.9	24241.9	22477.8	25155.4	42874.5	25355.6	35627.1	27812.2	19727.5	38163.4	27675.1	28707.5	30321.3	30484.4	27823	27328	26683	27579.7
M261T490	261.036	489.53	(M+H)+	D-Glucose 6-phosphate	6119.57	10296.5	4409.52	7775.2	5870.17	10997.8	5015.74	5465.35	9921.6	7435.73	9583.04	15929.8	10380.1	5663.26	5271.69	11774.7	8146.72	6114.54	6694.35	5149.33	6443.11	4813.86	3156.3	5269.81	14334.5	4164.92	4852.13	7793.35	4135.17	4259.59	3849.71	18911.5	10881.5	7193.05	5063.75	4972.21	9661.5	5637.36	6432.22	7790.97	6638.88	7187.3	6636.73	6637.03	6846.91
M87T617	87.0432	617.309	(M+H)+	Diacetyl	30448.7	11488.3	14596.3	31178.3	30332.9	19481.1	30419.1	31846.9	31053.9	31318.5	17849.4	29973.4	33374.2	29955.4	21172.9	8519.31	71627.3	30091.4	31068.4	102077	11171.6	30531	31128.8	30935	30649.2	6193.29	31917.9	30630.4	30650.7	30496.3	30310.2	29863.5	65634.5	45063.7	9715.53	30525	34028.6	34692	33834.4	30927.9	44572.2	43854.7	66989.9	37932.3	44640.4
M70T331	70.0642	331.248	(M+H-2H2O)+	Diethanolamine	30033.4	23111.6	23028.5	22652.6	19748	19230.8	26600.9	26596.1	24468.7	24715	24736.9	23301.8	22327.3	29496.7	24420.3	27018.9	28053	26454.3	22255.9	27788	21836.7	28105.2	20792.8	40372.8	24819.3	24746.4	42061.5	24453.5	25151.8	21409	25433.7	27722.6	25542.6	28878.2	31455.8	28315.6	24840	25807.2	26562.1	19012.8	27340.7	26584.6	26003.3	26296.5	26587
M372T34	372.287	34.3645	(M+Na)+	Dihomo-gamma-linolenoyl-EA	38041.2	39310.5	41713.9	36861.6	35476.3	32551.3	33849.7	32499	32745.2	42776	35901.4	31916.1	30389.9	35946.4	28297.3	34672.6	38297	31545.1	37707	36627.9	48066.6	42596.6	38571.8	41039.9	41574.8	44940.1	41508.1	38070.7	35668.2	42462.4	36798.3	37237.3	41940.2	39364.3	38537.1	36652.6	44494.8	39699.7	35659.8	38856.9	44685.2	45180.3	44683.6	44923.4	47535.9
M74T620	74.0594	619.79	(M+H)+	Dimethylformamide	52301.5	231942	229371	233972	209560	223638	223469	219913	228713	230890	235931	242770	196355	236423	245620	258561	219224	251026	200706	235380	243874	255957	249342	257743	272713	238254	235297	221081	213416	271950	238795	227289	114000	238100	237584	260194	266936	225656	267064	259170	223977	242132	66526.7	227491	240443
M188T248	188.07	248.029	(M+H-H2O)+	DL-Indole-3-lactic acid	34257.8	30306.4	25570.8	37421.2	44860.5	32921.9	27914.4	38216.5	46170.2	39910.1	26212.2	23017.3	31834.4	21617.4	18930.1	35325.8	31502.8	29345.5	35533.3	36424.3	41995.9	34979.5	26085.9	21031	37725.1	36833.2	32538.1	34853.6	39464.6	37097.1	42628.2	40966.1	47337.4	41068.1	40451.8	23515.4	33922	55591	47656.1	55971	37654.3	37653.5	36895	40639.6	34512.7
M116T306	116.07	306.474	(M+H)+	D-Proline	557123	540999	546405	550922	542193	502587	542570	693074	530005	605628	487646	532491	563462	523772	512526	429249	646606	547900	629904	562187	444905	509569	493723	679256	520868	628652	603313	708657	550545	526183	533920	588774	666377	543216	568603	544888	541979	571023	538652	607618	520091	547890	553151	558147	561436
M213T431	213.015	431.065	(M+H-H2O)+	D-Ribulose 5-phosphate	28109.7	26470.6	36330.5	34536	34600.7	32284.4	28836.6	29490.1	36716.5	30214.1	29852.4	37954.2	46858.2	29735.7	26237.8	33023	39649.5	32310.3	47148.7	35651.6	25078.5	34149.7	39987.8	22878.7	32783.4	30482.1	27865.6	31464.1	14104.3	27532.1	19685.8	38631.7	20284.4	32005.5	24698.7	30271.8	32183	32572.5	30196.4	36878.8	32401.1	30166.2	30009.8	31743.1	32532.2
M293T416	293.097	416.427	(M+H)+	EDTA	12137.6	30385.6	47983.9	38710.1	29969.9	36893.1	32689.3	27675.3	27140.4	44396.6	27560	25262.9	26793.9	26059.2	28631	26559.2	24522.4	30556.8	21820.1	20223.7	26277.8	25707.7	29544.1	54274.8	26447	36650.2	22629	24365.4	47423.1	29128.2	23673.2	26270.2	25390.5	20971.4	20774.9	27035.6	25357.7	26984.1	24799.2	23048.3	31077.1	37733.4	37683.6	39571.8	36125.9
M363T78_2	363.249	77.859	(M+CH3COO+2H)+	Eicosapentaenoic acid	3912.28	3190.33	3156.11	3007.52	3667.68	3660.36	3870	3145.92	2798.75	3383.7	3048.76	2967.24	3188.48	2943.43	3490.19	4304.04	2927.07	3211.14	2878.13	3179.48	3504.73	2671.18	3410.06	4303.44	2866.37	2540.92	2897.56	4112.08	3112.15	3096.43	3444.99	3072.65	2518.58	3056.71	2778.84	2850.36	2726.16	3484.71	3895.92	3227.25	4289.41	8077.86	5604.1	3916.02	6611.38
M338T33_2	338.341	33.081	(M+H)+	Erucamide	873411	1.3477e+06	1.02535e+06	700621	825236	888728	2.31469e+06	1.05468e+06	2.1792e+06	1.41781e+06	959115	898863	466292	930722	563615	2.20614e+06	1.35828e+06	898968	482613	858302	497580	825904	695183	748940	1.66638e+06	527161	763028	948186	690307	902721	443307	539112	1.08379e+06	565703	1.0911e+06	658482	689234	622904	678475	419969	1.73803e+06	1.8007e+06	1.83573e+06	1.94355e+06	1.8358e+06
M321T33	321.314	33.0775	(M+H-H2O)+	Erucic acid	45534.4	77775.8	54806.6	35825.6	44564.9	49857.2	121149	55959.8	97453.2	57039.4	51226.1	58410	26699.9	52239.3	35365.7	113713	77736.6	56604.1	36867.9	50988.8	34432.6	38834.6	38607.2	41034.6	84255.8	27282.7	46426	56150.3	39046.3	56128.4	34370.1	38959.1	69686.8	36577.1	62525.4	37404.5	46727.5	35921.6	43335.6	34278.3	79041.3	87497.5	90090.3	87481.9	88741.6
M786T384	786.162	384.476	(M+H)+	Flavin adenine dinucleotide (FAD)	46356.7	47338.8	43358.2	47181.4	47725.1	44296.1	43801.5	39938.7	46973.6	47850.5	41930	29522.1	39676.8	32884.2	42848.3	51018.9	38540.2	39821.7	44710.1	40957.4	57992.6	47151.2	45620.6	19118.4	35008.3	41605.7	31656.6	41037.5	42811.4	45201.7	43295.3	47091.4	44298.9	48654.7	46131.3	34340.6	39403.8	43852.4	44749.5	53188	49737.2	43285.3	44056.3	43331.3	44148.1
M457T396	457.109	396.426	(M+H)+	Flavin mononucleotide (FMN)	6507.21	4898.99	6214.75	6163.63	4403.9	5796.84	6621.36	5071.83	7611.19	6856.18	6365.42	2933.4	3814.63	5659.34	5859.44	5514.66	4416.02	4896.23	5483.66	4638.54	7159.33	5510.93	5522.94	2095.03	4238.37	4285.75	4936.05	4803.93	4829.64	5075.28	6017.47	5555.13	5091.01	5844.21	5281.03	3843.74	4810.56	6115.16	6195.41	5065.89	6104.96	5647.71	5520.46	5649.3	5649.86
M303T310	303.118	310.315	(M+CH3CN+H)+	Flumequine	3822.43	3449.67	2043.31	3498.6	2993.82	3045.34	3947.91	4413.15	4560.5	4274.76	2731.24	2136.36	3142.7	2410.64	3022.5	4174.21	4583.2	3484.19	3556.85	2694.06	4550.84	3941.5	2904.47	3408.64	4113.72	2774.96	3651.69	4090.92	4610.83	4229.14	4112.74	3975.55	3533.87	5911.91	3873.14	3719.83	4033.27	2916.11	4106.18	3304.39	3814.62	3814.43	3710.49	3813.18	3812.22
M148T48_1	148.038	47.753	(M+H-H2O)+	Formylanthranilic acid	12143.5	12795.2	11595.1	10269.3	12160.1	9030.01	9987.55	11256.9	9773.49	10527.2	10740.2	24409.2	19342	8063.88	9808.49	9987.05	9695.03	10634.8	10915.7	9722.93	10101.2	9609.53	10515.7	13922.1	14155.2	13400.9	8898.52	12192.7	11650.2	10188.2	9699.97	9603.87	10836.5	9299.71	9090.41	19033.9	14078.2	15495.2	9656.64	15776.3	10106.6	10350.8	10234.6	10122.2	10383.7
M277T447_1	277.102	446.827	(M+H)+	gamma-L-Glutamyl-L-glutamic acid	9827.76	9236.63	14504	15413.8	15211.9	17748	14499.9	11219.7	11932.5	18142.8	14638.3	15801.7	14800.3	18415.4	11803.9	9666.19	13502.1	10486.1	15582.6	11900.6	12496.1	8514.54	11559.8	10432	10883.3	13668.3	9050.18	12492.7	12656.2	14834.8	10403	12629.5	12169.4	10863.5	9898.81	11971.8	11643.5	14104.4	10933.8	12006.8	11952	12150.8	13333.7	12444.9	12171.6
M324T391	324.095	391.426	(M+CH3COO+2H)+	Gemcitabine	1477.75	1407.81	1615.56	1176.94	1139.77	2006.43	1209.88	1476.86	2023.27	1864.8	1454.1	1144.51	1359.03	1390.35	1274.25	2044.38	1231.84	1116.68	1943.79	1204.21	1438.04	856.527	1365.12	1090.42	1821.24	1295.02	1437.6	1364.84	1440.37	1613.32	1370.45	1292.15	1385.35	1863.37	947.803	1556.27	1209.27	1240.86	1201.44	1088.43	1167.47	1277.47	1121.05	1298.3	1622.35
M308T34_2	308.293	33.7295	(M+NH4)+	Geranylgeraniol	113859	96385.9	90791	90395.1	118654	108140	137977	115893	85105	100947	135635	92159	169332	152309	155190	120804	116186	106795	109780	156246	185018	147440	105974	116430	204179	107431	144779	125751	96011.4	104787	92928.2	159304	117788	118198	98679.6	136025	116572	119518	190102	129084	174228	172838	162061	174221	173608
M83T378	83.0482	377.509	(M+H-H2O)+	Glutaraldehyde	16259.1	31015.3	26333.7	28185.2	15211.5	38599	23296.2	19940.1	25597.1	20390	20357.4	15780.7	19320	14130.1	20219.5	19355	8920.02	23031.1	17507.9	11738.7	19197.2	9326.48	30646.6	5973.03	9896.12	15616.4	6244.47	41869	11210	12870.2	13443.3	20182.1	18587.1	17955.9	20240.6	20182.7	14494.7	15747.3	16693.6	21648.5	18103.8	17671.7	17969.4	17964.7	16615
M308T398	308.09	398.44	(M+H)+	Glutathione	131729	85465.8	83166.5	77521	76455.1	75399.2	87240	88410.2	101702	112897	83658	36144.7	78071.1	44964.8	82008.2	87157.7	54136.1	91108.5	51526.2	68143.8	259306	68682.8	63114.1	31503.1	74606.1	59893.6	40489.8	89444.6	78779.4	85316.2	88919.8	92298	78168.3	274321	81146.4	5045.9	88037.5	94303.2	100731	88141.7	94301	83102.8	83074.9	80323.2	80252.9
M613T523	613.156	522.905	(M+H)+	Glutathione disulfide	12751.3	13211.2	13422.2	12762	12994.3	13492.3	14370.6	13824.2	9459.68	13422.6	12435.2	14974.5	13191.9	15504	14584.9	12947.9	13069.6	13003.2	54784.5	73246.8	15537.2	16416.7	14357.3	9847.27	10966	8719.31	8040.54	45532.1	12972.5	13870.5	14793.4	14090.2	13439.6	15330.6	13358.3	4385.54	14048.9	13617.1	15804.6	13052	13440.6	13425	13518.2	14105	13573.6
M215T422	214.968	422.161	(M-H+2Na)+	Glyceraldehyde 3-phosphate	4460.63	4365.95	5818.14	6746.03	4999.74	5665.55	7020.98	6730	4365.03	4687.59	5406.83	8346.63	8027.72	7082.57	5464.13	5104.87	8056.72	5818.94	8457.35	7147	3983.31	4861.18	5056.69	6205.85	6169.64	5533.36	5478.8	5679.17	4354.23	4165.28	5099.29	7710.28	5468.32	5482.58	4992.25	5563.56	5214.62	5869.48	5724.6	6839.42	5469.89	5469.16	5474.58	5559.17	5697.44
M341T51	341.208	51.253	(M+K)+	Glycerol 1-myristate	2074.45	1675.46	964.169	1552.86	1219.62	3145.9	1487.04	1443.88	1212.13	2505.45	2709.41	5387.53	2481.43	5842.88	3069	3388.17	2552.5	5314.39	3927.37	2305.92	3274.77	5976.97	2710.13	2338.62	2399.17	5227.1	7078.82	11844.5	2116.45	1405.32	2360.39	2773.5	3779.22	2529.41	2978.94	5077.62	2534.03	2976.11	7460.58	2523.71	8817.34	10415.3	9856.39	10425.2	10152.1
M173T422	173.02	422.454	(M+H)+	Glycerol 3-phosphate	16444.3	12792.5	18208.5	9015.02	16040.1	10273	12943.3	7311.54	12462.3	9188.79	17605.3	6090.26	17071.7	12147	19273.4	12929.9	9415.37	21749.6	9503.83	22035	7029.54	6699.21	9684.73	5020.21	13722.6	7286.83	3755.82	7507.56	10624.5	15196.8	13324.8	15658.5	20746.3	8038.75	8587.73	17287.6	6081.93	11255.1	10868.2	37318.5	12726.9	11326	12555.5	12726.6	12269
M258T383	258.109	383.118	M+	Glycerophosphocholine	176742	100329	246838	158919	386856	228404	331753	712206	111333	395083	501891	900475	831202	484723	375791	432950	540401	351383	958961	859882	490880	606476	230022	512866	708439	488388	509219	1.04786e+06	576297	680548	279963	829339	1.31866e+06	386408	892083	1.03056e+06	618343	1.08048e+06	918669	1.08493e+06	347843	314968	528409	579082	324288
M284T213	284.098	213.123	(M+H)+	Guanosine	10219.4	956.219	7833.38	6674.9	6520.51	6443.58	8221.69	6942.65	6682.43	7731.68	14304.2	6143.34	7258.46	8246.15	5992.95	5339.29	6950.19	4060.44	7302.51	5292.28	6049.13	6295.5	7769.74	7344.74	7498.05	7256.17	7168.4	6826.66	5878.96	7431.13	6631.27	5954.12	6825.59	11588.5	5766.62	6508.44	7432.72	8322.57	5921	7591.92	5534.13	6965.63	6727.18	6964.92	6959.84
M444T368	444.029	367.929	(M+H)+	Guanosine 5'-diphosphate (GDP)	1743.87	784.114	1275.21	1239.92	920.045	973.544	1051.68	896.543	1312.67	1861.93	970.08	1059.83	851.164	1119.19	1118.27	745.761	1119.55	633.109	1152.65	741.777	1060.52	1212.07	1299.59	1132.59	513.098	911.732	954.586	944.827	1395.7	1017.34	1010.78	965.452	636.454	840.834	1084.63	1110	983.759	1314.19	842.305	1035.32	1109	903.186	973.837	978.552	1007.26
M364T451	364.064	450.517	(M+H)+	Guanosine 5'-monophosphate (GMP)	32503.2	41448.4	28367.7	34294.4	95758.2	60737.2	23368.1	58004.2	22133.5	21603.3	57356.1	48986.7	75992.3	31291.2	39044.3	67271	58758.1	75408	80398.1	73224	91812.2	40650.5	56567.4	17303.5	57294.5	76085.9	39771.8	71192.5	61742.9	93634.7	66609.2	80312.1	73656.9	72683.8	41819.4	55845.4	65295.8	92875.2	61561.6	97409.6	57361.6	53773.3	57424.8	59218.3	57423.8
M271T405	271.102	404.991	(M+H)+	His-Asp	1754.91	1635.79	1634.03	1798.78	2750.34	2391.89	1488.91	2554.08	1430.75	6468.53	2750.06	2649.71	2337.25	7057.29	9080.05	2332.25	2582.6	1944.8	5988.54	1812.14	2259.68	1719.46	2238.9	2158.16	1923.61	3979.15	2603.15	3209.76	3166.75	2210.8	2554.35	2433.18	3475.15	2068.38	9204.17	2521.63	1934.64	3940.18	2796.49	3088.53	5162.03	3177.95	3367.43	5104.95	3366.21
M285T401	285.118	400.612	(M+H)+	His-Glu	6000.53	6928.28	5262.11	6416.91	13852	8656.48	5804.1	13930.2	5033.15	5951.83	14059.2	13851.2	12753.8	5531.02	5454.03	7925.72	14447.8	12965.9	13870.9	13779.6	10412.2	8474.23	9776.86	13161.2	11216	23625.6	13614	27431.9	12929.8	13462.5	15125.3	18149.3	23716.1	16472.5	10473.2	14056.4	12995.2	19622.7	16231.9	25516.2	12492.2	12562.6	13164	12668.5	13527.3
M255T304	255.143	304.06	(M+H)+	His-Val	5574.77	5475.54	8253.37	5551.52	12111.1	4984.71	2167.17	13880.5	4864.52	4118.35	7167.03	11149.3	11051.9	2759.3	3712.74	13831.3	15103.9	9936.82	17314	13380	6234.14	5523.57	4566.71	15350.6	10213.9	17826.3	7507.1	22600.5	8147.55	10076.5	15108.1	24933.5	24693.3	21163.4	7108.87	11648.7	12522.4	14929.2	11367.9	25075.3	11393.3	10916.4	11429.7	11802.1	11804
M137T192_2	137.046	192.248	(M+H)+	Hypoxanthine	9.96237e+06	1.25655e+07	1.28373e+07	1.90859e+07	1.1149e+07	1.12482e+07	1.54351e+07	1.02118e+07	1.1871e+07	1.35833e+07	1.14448e+07	1.12336e+07	9.66938e+06	1.32644e+07	1.10831e+07	9.20172e+06	1.00492e+07	1.03726e+07	9.60565e+06	9.43728e+06	8.87588e+06	9.77726e+06	1.22233e+07	9.52418e+06	9.40989e+06	9.32817e+06	9.16253e+06	1.18093e+07	1.39159e+07	9.2153e+06	1.0169e+07	8.54594e+06	1.09546e+07	8.25402e+06	1.2337e+07	1.36054e+07	8.59268e+06	9.17404e+06	9.36045e+06	8.84008e+06	9.21425e+06	9.98231e+06	1.03119e+07	9.98704e+06	1.00512e+07
M229T234	229.153	234.21	(M+H)+	Ile-Pro	6672.26	10810.6	7792.97	9136.67	51975.8	11835.8	6214	21980.8	5243.71	7901.61	17081.3	26495.1	71762.2	6689.11	5271.21	13851.7	21031.1	18749.5	27819	26814.1	16552	16362.5	11789.1	21967.3	22763.4	31117.5	18762.1	31270.9	17602.3	19566.3	28852.1	48914.3	38791.4	26572.8	19671.2	19550.6	20904	42939.4	20965.4	35281.2	17574.7	19502	19559.5	20219.1	20202.6
M233T53	233.15	52.9315	(M+H)+	Ile-Thr	12926.7	12006.2	8701.79	14465.9	12159.7	13288.1	13307	15107.4	10678	9513.33	11913	19224.5	15056	13770.8	12555.3	13578	11013.8	14400.1	13899.2	11027.4	15117.7	18178.9	12951.9	10683.1	13150.4	13563.6	12321.7	15097.8	9081.42	12425.7	10531.8	11637.2	15447.7	12222.1	11142.3	13700.8	10079.6	15688.7	13825.4	12770.9	16263.4	15964.7	16264.6	17041.6	16445.2
M269T211	269.087	210.673	(M+H)+	Inosine	684733	717379	755530	790611	794775	697103	859666	677205	692498	706942	811390	835632	852100	648104	682791	664545	697270	709442	692795	708475	655092	596064	660918	684595	667771	666062	516184	706708	708231	678792	689465	662292	687985	605623	626784	671118	738528	661794	689244	800492	667181	691709	692490	706240	694971
M349T435	349.055	435.128	(M+H)+	Inosine 5'-monophosphate (IMP)	113837	154591	71395.4	110995	570294	345331	74099.1	289471	73003.9	60206.6	233205	223771	454395	104259	141855	427482	300862	474129	474784	470903	551389	174130	205211	51905.5	337327	472291	193386	479730	308819	594874	446991	556745	443225	524775	136550	263875	446410	672717	341390	662443	330623	298784	323897	330317	323553
M336T69	336.165	68.795	(M+H)+	Isopentenyladenosine	106877	73237.9	129641	87264.3	42444.2	42238.9	107165	36409.2	78268	95255.3	62652.9	57303.6	41708.7	70929.6	99413.7	36096.5	38139	39543.9	53004.9	23038.9	30645.9	67595.5	178330	57009.7	38553.9	30235.8	27423.7	32236.2	106765	24619.5	65024.4	36039.9	41915.1	36829.5	50811.1	59612.9	33339.7	27502.9	62109.4	66407.3	99874.7	65360.7	70569.2	73703	73691.9
M186T41	186.148	40.691	(M+NH4)+	Jasmine lactone	59537.1	6918.07	8045.15	7903.95	15020.3	10018	34565	13185.2	6269.64	13898.3	18057.8	10536.4	11627.7	25162	20397.8	19224	16349	20905.5	8832.91	17824.8	23060.2	17681.6	25894.6	16563.5	18037.6	7064.81	17543.3	24873.4	13474.9	26153.6	22825.2	9222.97	12875.7	16080.4	13649.4	15263.4	8646.05	10368.4	24197.3	23358.5	15257.4	17513.9	15253	15277.2	15306.7
M193T49	193.121	48.552	(M+H-H2O)+	Jasmonic acid	7072.45	5466.52	6965.54	10084.4	8118.07	7531.89	6572.28	7308.94	4875.4	8245.01	9676.84	10916.1	6913.74	12088.6	6982.91	7880.61	10191.6	5602.2	7689.87	9245.33	7408.05	11280.9	11194.1	7249.32	10265	8366.28	10794.9	11352.8	5009.99	7065.88	6795.84	7611.21	7778.38	7388.22	6968.35	10487.6	10507.6	7772.96	12437.9	6126.26	7713.08	7742	8421.64	7702.29	7764.16
M90T369	90.0541	368.502	(M+H)+	L-Alanine	349990	499846	627257	304553	608360	516061	467789	573258	317746	355402	511640	533445	326325	504732	575266	510458	541774	522876	561668	383486	552651	580117	341216	384081	614360	452951	330812	355228	536825	541956	349120	291742	327392	375331	422210	389096	578173	340626	417395	465616	336040	482158	470441	461419	481744
M241T422	241.129	421.539	(M+H)+	L-Anserine	269561	589644	664803	581188	616565	548337	300509	288009	416939	531103	506398	270801	470111	217444	236708	236665	390107	575390	324976	385534	140864	217126	126111	200902	291428	273015	54456.2	402878	207341	448655	226617	199767	312440	172989	208419	117658	211178	113454	211071	264179	250390	287947	219005	365016	235934
M175T397	175.119	396.851	(M+H)+	L-Arginine	840705	674658	1.07124e+06	1.19509e+06	2.20252e+06	1.18794e+06	1.25361e+06	996189	1.7529e+06	381376	1.09151e+06	1.02581e+06	962153	463525	1.1367e+06	1.57942e+06	845180	2.53693e+06	1.03915e+06	827925	1.58518e+06	1.4299e+06	567437	434704	887476	1.17732e+06	818606	1.00306e+06	938621	974387	592741	1.30585e+06	155939	540175	607976	469601	1.17435e+06	820807	688473	309752	989303	980200	989526	651377	989708
M127T490	127.038	489.902	(M+H)+	Larixinic Acid	9171.2	16439.8	6100.14	27835.8	24545	19737.4	7119.1	8951.77	19131	14665	8775.72	29720.6	50963.5	18119.2	16747.6	7702.67	48459.9	8951.54	33475.9	7621.2	14164.6	7248.44	8257.34	9263.31	30961.3	9672.92	7413.41	10449.9	14242.9	14523.5	11150.1	55460.3	26329.9	12657.3	6626.99	9318.24	16633.9	12627.1	9619.8	14608	10726.2	10953.8	10725.3	8182.27	10997.1
M133T460	133.06	459.611	(M+H)+	L-Asparagine	15719.7	17607	17030.5	1152.16	18895.4	16190.1	16418.2	17072.8	15419.9	18815.3	16454.5	16951.8	17911.9	22563.8	15542	9235.38	17612.5	26221.1	7847.71	15944.4	8300.08	9835.62	18246.9	14233.1	32071	15841.3	14021.2	14712.6	12565	15587.4	33225.8	15745.6	14274.8	13022.7	5825.03	16812	14239.4	15812.9	18648.9	16678.1	16054.1	7467.92	15924.6	15935.8	15969.2
M134T394_2	134.043	393.935	(M+H)+	L-Aspartate	107932	139458	136237	139995	108653	156654	172676	111220	149292	177329	147981	113541	79035.1	95385.5	113535	86786	70515.6	78380.8	86865.9	64390	174189	100504	133806	54833.8	63683.9	92809	78701.4	104337	107849	101614	74779.7	48161.1	57894.6	70725.4	59638.7	85299.7	101018	93764.4	93677.3	110181	126112	98929.8	95065.3	99516	101715
M162T489	162.111	488.996	(M+H)+	L-Carnitine	2.6089e+06	163707	103701	156305	150425	161311	170482	122335	107052	95232.4	66199.3	98292.4	121007	85147.1	102345	185225	178165	96523.5	97973.7	382897	71400.7	94141.9	269832	126001	96633.2	222601	91914.7	251470	114782	137412	99757.4	133036	89211.9	356585	55439	70242.2	184424	248014	270997	124023	116340	127790	116840	117615	193080
M227T332_1	227.113	332.349	(M+H)+	L-Carnosine	1088.1	3130.99	2894.85	1241.12	1785.16	2535.4	1255.84	1776.17	1243.61	1207.73	1606.84	1633.57	1824.57	1416.53	1225.51	1532.92	2173.78	2140.26	2298.73	2085.02	1610.99	1758.23	1614.15	2822.41	2527.15	3087.59	3627.67	4330.06	1953.29	1806.59	2634.52	3246.81	4570.04	4066.07	2382.75	2646.43	2428.24	3518.82	2970.38	3586.7	2009.38	2318.95	2318.64	2319.33	2318.65
M176T391	176.102	390.594	(M+H)+	L-Citrulline	74366.1	110367	66599.5	77637.6	70267.5	91830.6	113765	120665	146413	106261	100677	102022	96238.6	208227	82119.5	67639.1	60838.4	59150	109905	81379.5	64005.7	64805.3	158452	33737.6	61581.3	93483.6	36175	72921.9	28986.2	112810	22876.7	62646.8	91367	31166.8	67480	61733.4	63575.8	92620.9	113814	78873.3	115619	98875.6	100578	104893	106034
M260T282	260.159	281.925	(M+H)+	Leu-Gln	3120.37	2418.88	2717.37	2712.47	3897.9	2525.32	2590.59	4103.77	1216.9	2305.29	3842.97	4104.34	5362.58	2696.18	2094.75	2660.42	3932.74	3559.3	4324.06	3938.32	3021.97	2571.3	2699.59	4496.09	1846.99	5754.61	7220.68	6839.88	3740.57	3095.98	5608.74	5994.66	9914.41	4013.16	2718.82	3950.76	3867.35	5939.25	4379.39	7791.31	2743.43	3273.95	2054.91	3439.99	3314.51
M148T387	148.06	387.08	(M+H)+	L-Glutamate	590525	453406	630195	635506	495779	631660	525101	470503	593264	756185	416694	485112	744569	495425	357249	578966	314826	489580	605754	555726	517959	379150	326503	340409	600479	625498	388251	543836	557607	779345	553412	529309	600049	525202	549685	464307	552723	575272	575336	517709	547772	490482	537945	547906	538986
M169T409	169.058	408.85	(M+Na)+	L-Glutamine	144100	125887	114226	113909	111830	92817.5	121199	128257	72765.3	134355	127348	151707	130839	141745	123215	139098	152009	109972	156962	131453	164096	121556	141119	108037	125511	162102	106068	98809.8	138099	102539	87924.4	141959	139388	126705	126381	146509	112734	105363	119044	124791	121028	143828	128264	130953	126738
M156T424	156.077	424.4	(M+H)+	L-Histidine	191747	415084	726635	843937	682130	583037	563707	534208	1.37645e+06	673185	712663	959605	1.64341e+06	411644	1.53675e+06	627382	625194	912562	720924	714803	943184	207685	523211	276951	464509	508793	184887	2.12788e+06	502999	525320	307946	538119	524447	909159	209021	504497	268269	485754	246384	570617	795030	483764	502990	584113	472596
M298T106	298.273	106.418	(M+NH4)+	Linoleic acid	12123.8	16827.5	9212.51	16341.1	10163.7	11103.1	10008.7	9966.21	10237	9724.61	11754.3	14083.2	9873.84	10085.1	11045.3	16680.4	10722.7	17284.1	12270.7	11809.9	14355.8	17700.8	12588	18331.6	15849.9	14224.8	20891.1	19185	14372.5	15216.8	12369.2	18589.2	18990.2	20385.2	24003.3	21063.1	18220	30378.4	24051.6	18929	21569	16897.4	21603.7	16716.2	22784.1
M324T49	324.288	48.932	(M+H)+	Linoleoyl ethanolamide	6490.79	7739.26	7533.46	7764.78	9824.74	7856.12	7897.47	7789.39	7220.02	8800.81	9433.77	7989.03	12089.1	11522.5	10613	8695.35	6890.39	7936.45	6380.61	9389.45	11118.5	11220.9	7218.88	9234.22	12823	7446.15	10694.6	9726.24	5720.9	5729.59	6972.68	9397.08	8046.65	9899.44	8092.37	10393.9	7725.39	8383.08	12384.9	9248.01	10096.6	10819	10820.7	10533.3	10817.9
M132T254	132.101	254.275	(M+H)+	L-Leucine	297037	143804	420688	516189	316740	221224	206656	142293	230581	227134	478414	272544	241692	412850	143618	216666	230438	337777	273919	253166	236900	236685	461053	483080	256365	314114	270740	320141	262186	476630	328432	334968	341337	350435	266090	260827	301147	376450	327667	390402	257363	197987	266122	266030	265960
M150T287	150.057	286.522	(M+H)+	L-Methionine	43024.9	56910.2	57775.4	112079	67641.7	61045.6	51682.9	71838.5	91699.3	112421	91795.4	57886.6	87675.5	80407.1	74184.1	65150.9	122685	66504.7	140829	55512	94244.6	54117.5	71777.6	56308.2	74539.8	66847.9	14339	108285	123013	119171	61190.8	115308	89688.1	47758.8	55984.6	46112.3	95273.4	101811	63166	63158	73123.8	78762.1	72865.1	78471.4	73473.5
M400T165	400.34	164.626	(M+H)+	L-Palmitoylcarnitine	648682	560521	449145	368489	384902	626882	381357	248094	420410	459644	1.54927e+06	360894	203350	1.05546e+06	1.1173e+06	1.13748e+06	224517	602646	252445	255640	986571	1.22218e+06	1.50176e+06	469148	391174	323344	562749	1.36211e+06	930299	400737	270930	226363	293386	767127	313660	609027	1.76924e+06	624174	821310	732964	536461	536483	607199	546053	536346
M166T255_2	166.085	254.923	(M+H)+	L-Phenylalanine	387653	317664	378843	221285	424708	336566	397992	324763	275732	318729	279127	477594	382328	320997	204869	358087	525296	352640	500022	321513	359385	295514	208712	277159	441452	423727	499915	440615	259311	241049	425630	499981	339381	423459	379717	466006	403702	566920	371977	512499	330347	388414	382112	388279	401051
M231T387	231.133	387.154	(2M+H)+	L-Proline	3838.03	3389.36	3298.64	3098.19	4393.19	2711.63	3355.69	3777.57	3880.46	1917.84	2030.55	3782.95	3024.06	3503.95	1451.28	3761.73	2708.8	2411.72	2190.45	3913.04	4136.43	3860.19	4282.08	982.234	3045.43	3874.9	2524.81	1497.27	1342.81	2696.52	3261.33	1443.85	4299.36	2366.32	3320.48	5081.05	3141.86	2032.6	1707.62	1248.49	3217.16	2871.14	2844.2	3061.83	2970.95
M147T523	147.076	522.882	(M+NH4)+	L-Pyroglutamic acid	140744	124962	149259	135404	148849	154100	78906.6	159397	159558	102157	201747	226414	75136.4	274499	106367	426128	254738	78598.6	407298	298436	176180	153829	311174	113230	164439	94826.6	188670	312231	87357.1	159648	143700	125770	270014	104340	124312	112918	166715	91917.6	124620	199877	140845	169725	154507	211576	158008
M277T438_3	277.138	437.833	(M+H)+	L-Saccharopine	5152	2877.52	3367.37	3261.73	4170.37	2971.92	3247.91	2612.05	4855.47	2793.61	3510.56	3708.69	3732.62	2981.57	3283.06	4075.63	4152.7	4187.79	4728.89	3609.3	4197.54	3537.36	4679.61	5025.54	3781.66	5353.98	1975.43	3509.22	3877.63	5252.34	4303.04	5751.62	4538.77	4174.89	2515.49	3818.09	4436.99	5209.75	4073.25	6698.69	4434.56	3839.03	4080.43	4076.8	4233.42
M182T302	182.08	302.305	(M+H)+	L-Tyrosine	37337.9	46571.2	56987.5	74393.4	46926.4	55225.4	41421.5	46790.3	29167.1	42189.8	57608.9	40753.6	40816.9	29910.8	30719.9	31397.7	46461.1	35576	37786.6	75343.4	35628.2	37917.1	58944.9	37084.2	42961.3	40808.7	47973.7	54083.8	42684.7	41655.1	42129.4	47258.2	42331.4	41149.1	42919	69916.2	45929.1	44562.2	89705	81002.3	64409	56234	61690.2	64275.3	57980.4
M243T85	243.086	84.766	(M+H)+	Lumichrome	69931.6	98376.1	71773.7	61057.8	70999.4	66963.3	38927.9	32744.1	55861.8	64909.3	41100.5	92542	112132	110683	70472.2	44448.5	84008	34615.9	64318.6	32067.1	61343.6	31819.4	47872.6	150955	36176.6	52111.9	47929.3	37980.6	67702.4	59063.3	53949.6	26675.5	44988.7	27171.1	15586.9	141849	86032.6	53133.6	31721.4	60207.3	48952.1	53190.1	37713.3	52872.6	34490.1
M203T388	203.053	387.724	(M+CH3COO+2H)+	Methylthiouracil	32193.5	37846.1	32520.1	32132.5	36320.7	37132.8	40632.5	40425.6	33293.6	33721.7	35799	36579.9	31073.8	38361.2	29152.7	32956.2	32074.6	34638.8	32818	32191.6	33190.1	21611	31963.8	24525.9	24964.9	35911.9	25232	34336.6	24335.7	30839.4	33542.6	32395.9	27827.4	25537.1	32121.2	32197.2	24995	32716.9	30794	34198.2	32619.9	29915.6	32629.4	32648.5	33337.1
M337T116_2	337.272	115.588	(M+H-H2O)+	MG(18:2(9Z,12Z)/0:0/0:0)[rac]	36069.1	84240.4	84379.8	48412.6	72394.7	52285.4	82284.9	78092.6	71171.8	64215.1	61769.5	46597.2	87748.3	87796.9	112252	78205.2	68662.4	87721.3	76309.3	84547.4	104457	53199.9	62005.9	38282.3	77700.1	10066.4	51583.1	42847.4	84555.5	63742.2	27191.4	58238.5	57165.7	34397	26621.2	50500.4	54146	44697.7	34086.8	36694.2	162766	193211	187505	168569	168145
M259T313	259.093	312.906	(M+CH3COO+2H)+	Mimosine	4437.02	5343.56	4683.79	4467.43	4790.05	4528.84	3545.14	3910.84	6115.78	5492.35	4048.31	4273.85	3965.95	5552.68	5037.54	4202.77	5953.02	4165.47	4653.48	4900.19	5486.72	5640.89	4281.16	6460.11	5730.61	4895.23	5822.45	4396.78	4155.42	4397.35	6927.12	4799.76	5248.58	3951.33	4132.33	4816.95	5693.56	4867.44	4720.39	5649.66	5066.97	5113.15	4834.3	5303.78	5791.41
M282T307	282.118	307.104	(M+H)+	N6-methyladenosine	86042.2	95105.6	102822	93559	87222.5	81113.5	111264	81972.9	95006.5	107935	74198.4	68291.9	66606.4	82150.9	82089.9	57178.9	81914.8	64507.6	58473.9	67328.7	56497.7	58998.2	72296.5	64367.3	68486.1	56799.1	51064.1	63270.6	71105.8	57016.5	57464.3	58347.7	54804.3	62400.2	57221.4	67020.2	65178.3	52492.2	65604.9	68063.2	67644.9	68561.2	73042.1	69784.4	69752.9
M125T262	125.106	262.253	(M+H-2H2O)+	N6-Methyl-L-lysine	6095.31	19150.2	8316.26	6812.91	5107.41	8664.59	6782.57	6872.68	6783.16	5304.75	5327.44	6635.19	6829.42	6483.44	7923.44	6927.68	7698.64	6286.16	6551.83	6168.93	6170.19	7675.85	6906.49	9140.99	6964.86	7676.46	8007.88	12110.6	7588.13	6260.11	4936.5	8138.15	6110.01	7912.83	5185.77	9011.27	7731.84	6579.58	20085.3	8804.08	14921.6	10784.9	11922.6	11973.1	10893.5
M189T286	189.159	285.884	(M+H)+	N6,N6,N6-Trimethyl-L-lysine	6515.03	3904.94	3751.96	4328.54	4768.75	3455.68	2719.97	4120.65	4550.92	4295.23	2906.49	3379.51	3919.23	4559.88	5070	4506.92	4611.13	3346.04	4944.27	4362.77	5172.23	5136.59	5713.33	7161.75	5119.53	4044.65	5880.53	4441.14	3431.94	5201.95	4812.14	4735.21	4784.02	5395.89	4524.04	4685.89	4850.47	4172.35	4320.69	4033.75	4306.53	4797.87	4097.08	4191.79	4087.17
M302T438	302.062	438.373	(M+H)+	N-Acetyl-D-Glucosamine 6-Phosphate	3487.04	3487.7	4863.4	4594.73	5392.85	4985.64	4212.62	4556.34	3774.15	4695.8	4498.94	4983.51	4386.74	6838.1	4472.67	4779.92	4964.87	5194.3	6068.57	4906.05	4188.87	4001.81	4350.22	2742.12	4198.63	4867.21	2854.15	3682.6	3889.55	4071.42	3487.48	3295.78	3358.3	2927.53	3188.18	3865.95	3515.66	4190.16	4191.94	4240.97	4110.41	3714.13	3974.54	4069.82	4110.57
M132T243	132.064	243.397	(M+H)+	N-Acetyl-L-alanine	5207.25	6709.94	1379.44	8507.52	2346.19	1975.42	1495.39	1734.74	5532.87	1741.42	1926.67	2481.63	2245.26	2176.9	4331.95	1685.84	2051.35	2102.42	2604.16	2104.36	1909.84	5831.04	9022.33	1648.06	9681.96	2648.25	8734.87	8969.27	2261.1	9658.89	6444.03	2046.57	2505.95	2626.41	1734.69	1817.03	9475	2116.05	2023.84	2339.83	7544.7	5861.88	7353.02	7581.73	3725.47
M268T158	268.06	157.931	(M-H+2Na)+	N-Acetyl-L-tyrosine	4355.31	1840.5	1614.3	1857.28	1459.5	1243.2	1690.24	3701.5	2210.26	1337.55	3840.96	2795.71	3256.89	2141.01	2391.11	2862.36	2510.57	1684.47	3634.62	1133.47	3516.11	4062.88	3013.22	5120.66	5174.11	3240.55	5263.26	2320.02	4807.7	5199.41	4370.35	2313.05	5280.8	5080.03	1718.25	4345.02	3964.27	5473.28	2927.91	2305.62	803.053	1187.85	1091.64	1095.82	1125.98
M274T244	274.091	244.397	(M+H-2H2O)+	N-Acetylneuraminic acid	12858.9	15790.5	16444.6	16677.8	13327.8	15386.7	12524.3	13532.2	15286.5	14508.4	14971.5	13183.7	13295.4	15425.6	14904.4	15400.8	13093.6	10566.7	11993.4	13524.1	11463.8	9344.93	12056.9	14332.7	12747.5	13608	9743.98	11069.6	13430.6	13505.2	13428.9	14198	12850.5	13554.5	13604.4	12530.8	12959.4	10220.3	12948.6	10839.4	12931.5	13044.4	13045.2	12667.6	13125.9
M254T303	254.079	303.45	(M+CH3CN+Na)+	N-Carbamylglutamate	8017.27	8115.98	7749.59	6966.07	7982.2	6535.64	7105.27	8070.69	6247.33	8252.5	10431.3	10350.9	11961.3	7889.25	6161.75	8193.55	10849.3	11027.5	8780.98	8550.93	4638.67	4855.27	7380.53	3722.93	4832.52	8182.14	4081.66	8375.08	8396.83	8375.41	8147.27	8776.74	9983.87	8213.12	6919.08	5625.76	8224.18	10214.6	6605.53	12745.4	8207.82	8667.3	8844.39	8705.44	8759.72
M810T166	809.651	165.568	(M+Na)+	N-Docosanoyl-4-sphingenyl-1-O-phosphorylcholine	10941.4	9771.85	12896.1	15262.9	11934.3	17483.4	9613.69	10562.1	12333.7	12829.1	11619.9	15165.3	13125.3	22826.4	10685.8	16687	17507.3	16065.9	16747.1	13804.5	7215.99	8649.16	7915.95	16827.1	9755.14	14693.2	12001.9	8942.62	10038.9	15280.2	7852.33	10455.8	9810.18	9598.94	10965.5	9918.26	7699.06	8870.19	10469.3	16853.1	10659	11560.5	10957.3	10646.7	10651.3
M178T389	178.057	388.762	(M+H)+	N-Formylmethionine	28726.3	35911	31793.6	27615.5	34173.8	41275.8	33573.8	38753.1	32164.4	28681.7	30270	36222.8	37259.3	31656.6	24539.2	27466.4	30040.6	31982.9	32445.2	33705.2	32496.1	22851.3	32624.9	13746.9	20124	30442.3	16004.7	32141.2	30608.3	36461.9	32927.9	25704.8	34836	25716.6	25252	27039.3	23682.6	40812	32000.3	26250	35902.8	26693.1	27148.5	36898.6	35812.3
M203T528	203.149	527.719	(M+H)+	NG,NG-dimethyl-L-arginine(ADMA)	78395.8	76840.4	102942	61145.6	171345	68659.5	65108.2	68008.2	72997.2	71438.9	50838.5	74505.4	69951.8	70143.4	68547.2	76263	75404	66241.9	84166.4	63522.3	75160.4	69898.4	72631.7	64062.1	69716.7	74649.4	71056.1	60865.7	66378.4	66863.2	66096.2	63098.7	69016.1	22797.7	73517.6	65042.2	73327.2	67712	36653.8	105407	70527.6	71832	70535.7	70510.4	70885.3
M123T196	123.054	196.187	(M+H)+	Nicotinamide	11063.5	15044.6	14496.3	13389.7	14844.7	16273.1	15246.7	14631.6	15022.3	16588	7789.43	11702.4	13111.1	12500.3	13077.7	13105.5	15147.6	16752.9	14411.1	10038	13686.1	12633	14546.3	13529.2	14322.8	15639	12560.7	17027.7	9052.19	14119.2	14832.1	18265.3	14575.7	14151.7	10194.4	12968.4	15829.7	18004	13866.3	17613.6	13273.1	13611.2	13741.8	13741.7	13740.7
M664T488	664.115	487.748	(M+H)+	Nicotinamide adenine dinucleotide (NAD)	1015.33	1146.22	1035.87	1057.2	1011.07	758.865	1213.55	1356.03	1178.42	905.433	1315.85	633.2	605.368	1853.98	997.374	1296	1043.52	761.609	946.976	1311.36	918.501	708.489	1085.09	1047.44	1194.12	1077.12	799.093	1058.77	991.535	528.06	2146.3	1943.24	1153.62	1186.74	3019.68	1357.27	836.82	1272.61	849.724	1294.51	1428.95	1597.51	868.934	1427.11	1493.62
M106T63	106.028	62.6685	(M+H-H2O)+	Nitrobenzene	234095	268630	253328	257258	288175	249875	278145	230873	272385	313641	275417	215915	249793	247403	235243	247028	240505	227360	240930	258038	283470	240692	239436	218867	243841	276285	245744	251811	282485	226944	259285	231076	241900	250521	248788	239936	253590	237739	264443	265376	251331	251967	246977	276552	247063
M521T248	520.506	247.576	(M+H-H2O)+	N-Palmitoylsphingosine	1286.2	1215.94	1476.9	1534.8	1276.47	1552.57	1420.62	1447.39	1340.32	1624.84	1380.71	1189.03	1380.12	2043.54	1853.83	1490.05	1782.87	1094.52	1396.71	1410.71	1506.01	993.727	1214.21	1358.46	1446.18	1427.61	954.283	1204.47	1379.5	1428.15	1603.52	1587.92	1541.3	1317.33	1563.65	1277	1424.58	1664.72	1551.53	1299.13	1490.04	1491.3	1594.4	1534.88	1441
M549T246	548.537	246.172	(M+H-H2O)+	N-Stearoylsphingosine (Ceramide C18)	1787.97	2018.49	2221.03	1924.79	1979.01	1974.21	1725.61	1396.34	1855.72	1932.98	1947	1947.17	1761.4	2526.33	1699.08	1807.09	1703.66	1683.53	1669.57	1902.19	1428.11	1377	1466.16	1558.14	1460.14	1751.11	958.423	1514.68	1552.32	1615.62	1695.47	1950.44	1834.38	1560.03	1706.29	1487.41	1753.85	1341.55	2163.63	1427.48	1748.49	1817.16	1766.25	1924.83	1874.91
M247T72	247.243	72.292	(M+H-2H2O)+	Oleic acid	12945.1	4830.15	10961.2	3811.72	6768.47	14863.5	10455.5	6172.07	5909.71	5189.08	16653.7	16953	5804.42	5433.54	4806.53	8403.37	5649	4262.66	4137.59	5497.61	4497.02	4953.74	5245.09	6362.63	9253.2	12983.7	5611.63	15912.7	6253.57	21134.5	21001.4	30361.2	6033.82	4505.4	12758	5547.44	14282.6	14067.6	7679.76	4415.19	8253.85	9166.3	8450.87	8575.05	8583.94
M142T462	142.025	461.592	(M+H)+	O-Phosphoethanolamine	22206.5	22193.7	19321.9	21735.6	18008.1	19341.2	22945.7	17675.9	18755.5	18482.8	22336.4	20765.3	15502.5	21877.3	19091.3	20247.3	18201.3	17008.4	18187	14816.1	14853.3	14299.2	18117.3	10624	16296.1	14614.5	11482.5	17660.2	15114.7	15889.2	22832.5	14041.7	12156.4	15557.6	13683.5	18128.3	19549.8	14967.5	22662.9	14286.6	15858.3	15858.2	16361.6	16349.5	16349.9
M146T47	146.059	47.337	(M+H)+	Oxyquinoline	17737.1	21727	16555.8	18136.5	18558.6	16210.2	16904.4	18152.5	14661.9	16788.1	16840.5	55306.3	35434.5	29617.3	13831.3	17117.1	16353	15548.7	18273	13000.3	15851.5	16866.4	15886.6	27624.5	23042.7	25997.4	16467.9	18089.8	16057	13778	16173.6	13898.4	18822.2	14004.5	14452.4	39309.3	27132	26707.1	17785.8	22136.7	16249.4	16250.9	16587.9	16258.5	16650.5
M300T103	300.288	102.775	(M+H)+	Palmitoyl ethanolamide	19742.6	37435.3	15051.9	23502.3	15830	12386	16099.2	18177.2	20706.8	15819.5	23372.4	22446	20357.6	27491.9	18198.9	23648.6	18777.2	23292.9	21050.8	17796.4	22097.5	16860.8	15673.5	44943.3	19991.5	25298.6	33294.8	22364	19414.8	16509	21347.2	28970.7	28787.3	29686.8	34778.6	38644.5	33760.6	37064.2	27400.1	31816	30300.2	26914.9	26185.2	26145.4	26154.4
M220T264	220.117	264.466	(M+H)+	Pantothenate	739376	756573	647034	748388	1.00456e+06	736752	740768	965132	547660	749080	822754	821989	1.14665e+06	628722	1.19237e+06	880206	929610	855464	945307	827108	945731	401770	681509	808123	661338	630913	621075	686714	668386	690012	775179	586809	739210	649284	578188	564234	654464	863313	611995	865230	824027	664564	664899	664663	683061
M757T38_1	756.55	38.1775	(M+Na)+	PC(16:0/16:0)	190732	257275	280644	280322	305601	298270	254954	264632	271947	328799	199044	189635	197581	164795	233856	179510	180795	186663	211050	170521	255069	264207	190420	184367	225549	170775	218779	189418	218458	194119	212712	155176	244535	177925	176747	190177	225771	218474	232228	169457	240535	238053	235963	237972	239684
M237T200	237.122	199.863	(M+H)+	Phe-Ala	2422.37	2870.39	3150.57	2941.19	3589.33	3786.65	2722.11	3175.57	3032.5	2685.85	2796.09	3102.67	3405.86	2120.9	3536.25	3225.96	2963.66	2825.49	3909.11	2956.24	4326.63	2938.7	3278.72	3186.63	3474.77	4544.99	3163.08	2226.17	2119.24	2661.29	2716.94	3396.06	3895.09	2980.35	1932.65	2852.72	2546.13	2728.99	2191.8	3931.25	2502.3	3067.42	3180.21	3073.73	3176.46
M294T252	294.144	251.582	(M+H)+	Phe-Gln	1584.18	1601.47	7346.74	6723.69	2927.12	1340.07	8340.78	3103.22	1688.61	5852.06	2076.2	2898.41	3548.14	7010.59	5246.39	1936.1	2563.39	2472.99	3755.28	3098.69	1897.04	2249.72	1508.93	3434.13	3333.86	4656.06	2693.35	5327.87	2967.84	2829.81	4396.02	5712.3	7084.72	5380.17	2956.87	3827.81	3210.03	6917.53	3537.07	6790.36	2907.89	3397.45	3503.83	3497.91	3423.55
M223T258	223.107	258.139	(M+H)+	Phe-Gly	8517.87	10613.5	12897.3	10625.4	8452.49	9281.36	14090	8739.7	9887.75	10909.5	530.303	9007	8903.25	13736.2	10320.9	7464.5	10932.9	801.509	9283.24	7904.25	537.868	7126.31	11037.3	8323.76	8156.86	3145.99	7368.57	3324.39	1280.86	8416.7	2657.99	3221.15	4111.73	7599.06	7961.41	8917.55	8061.3	1753.29	8420.21	2805.32	7091.76	7482.79	7487.77	7471.91	7468.78
M212T429	212.042	428.527	(M+H)+	Phosphocreatine	2845.19	2922.5	6697.48	5079.37	1679.04	2504.44	6808.24	1088.76	5301.72	6048.84	2419.57	2794.27	1182.29	9257.1	3879.43	2117.11	2303.44	1328.83	1535.76	1761.11	1122.7	2890.73	2788.71	1401.82	885.528	1802.55	1467.16	1465.95	1617.27	1013.22	717.166	1849.25	637.161	1270.61	1414.58	1213.31	860.55	663.999	980.81	1699.47	2244.75	2243.39	2247.34	2245.32	2358.74
M335T281	335.045	280.873	(2M+Na)+	Phosphoglycolic acid	358.528	2354.61	2355.85	702.433	3109.01	2883.49	2183.79	847.823	2078.16	2077.64	2375.86	2824.56	2683.04	636.581	2077.87	2164.39	2949.5	2344.57	1068.35	2738.82	1921.42	1745.32	2524.34	656.467	3517.49	484.296	757.914	823.908	2191.36	399.793	532.066	2269.68	764.956	2139.09	2220.53	851.79	2584.98	694.415	2189.6	452.528	1939.14	2124.64	2124.22	2120.02	2224.02
M184T481_2	184.074	481.256	(M+H)+	Phosphorylcholine	2.54159e+07	2.91605e+07	2.7668e+07	2.95427e+07	2.51036e+07	2.7026e+07	2.14578e+07	2.43171e+07	2.77845e+07	2.90876e+07	2.35407e+07	1.73209e+07	1.54713e+07	2.2016e+07	1.74554e+07	2.11697e+07	1.94259e+07	1.60235e+07	2.11909e+07	1.78458e+07	2.7381e+07	2.32448e+07	2.73343e+07	2.10707e+07	2.53768e+07	2.18557e+07	1.95195e+07	2.32824e+07	2.37798e+07	2.41927e+07	1.67194e+07	2.0756e+07	1.9848e+07	1.80339e+07	2.15487e+07	1.80446e+07	1.21351e+07	2.22666e+07	2.48074e+07	2.33952e+07	2.25921e+07	2.28491e+07	2.32279e+07	2.30387e+07	2.28521e+07
M317T32	317.246	31.684	(M+H)+	Pregnenolone	15447.8	7173.26	7699.32	12471.4	10207.3	22705.9	13883.8	10962.3	7706.22	10052.3	21801.8	46268.6	14697.8	56805.9	19702	28109.5	17387.5	19339.4	28137.1	19126.9	20856.1	78111.9	19921.5	22729.7	20541.9	39121.3	42519.5	15806	7891.06	11947.8	9032.4	18209.5	20783.4	10355.4	24507.9	39749.4	11034.5	9326.5	67354.9	10719.1	31642.3	32296.2	29430.5	32425.9	30252.3
M187T331	187.106	330.824	(M+H)+	Pro-Ala	6636.99	5769.29	5026.16	4922.4	8914.96	5197.88	4195.93	10871.2	5205.7	4486.29	8397.87	8832.27	11049.8	4495.77	4837.26	8127.74	10174.8	11422.8	13875	11922.8	7548.45	12327.2	6350.17	25782	11412.4	19274.2	26948.3	17690.7	10271.3	10691.5	15259.1	19067.7	19572.7	23130.9	16539.8	17283.2	13289.9	18324.4	17688.4	16319.6	12131.9	12023.1	11940	12282.7	12752
M231T330	231.098	330.124	(M+H)+	Pro-Asp	12239.2	12738.1	12985.9	11547.5	11579.7	12531.1	10535.4	11583.2	12856.1	13897.1	10338.6	10486.3	12050.1	13152.4	12305.4	15660.2	11693.4	12694.2	12139.5	13214.9	13621.2	13961.9	11435.8	14487.8	14430.7	13612.4	15793.5	25970.9	12461.3	14655	14643.9	13436.9	13316.5	15539.8	15423.3	12418	13780.5	12809.7	16329.9	13052.4	13616.3	13988.5	13335.3	13339.1	14436.1
M236T167	236.149	167.489	M+	Procaine	29747.6	42980.4	43293.7	44161.9	36532.7	30736.6	38076.7	31323.8	45790.1	43988.7	27704.4	32022.5	27751.4	36139.3	32623.4	32551.8	36944.5	26425	30590.6	25665.7	26266.7	30726.9	35012.5	34632.8	31023.4	28830	38067.4	26458.8	37109.7	33995.7	28291.8	26691.4	30924.3	26336	36474.8	33983	27489.5	24645.6	31308	20565.7	3758.7	4470.9	4346.31	4800.07	4332.57
M263T227	263.138	226.795	(M+H)+	Pro-Phe	4456.87	8037.97	6381.17	7634.14	18181.6	8921.89	8184.36	14180.7	4838.61	6747.15	11062.3	13387	20123.3	6633.69	6524.53	7185.44	13758.4	15947.4	19895.5	14712.7	8124.54	7893.98	9054.94	12605.8	13417.4	18391.9	10123.3	24749.9	14102.9	11857	22843	24425.8	29175.1	18002.5	11503.4	14267.8	14518.4	25618.3	14651.3	32839.5	11675.1	14104.6	14171.3	14763.7	14785.9
M353T202	353.23	201.794	(M+H)+	Prostaglandin I2	15389.7	9350.63	8128.27	16155.5	9977.38	29981.5	9705.11	18713.6	9341.04	26827.8	14768.9	37937.6	15827.7	41591.8	16902	18553.4	30958.3	15738.2	27242.1	15476.6	15497.4	11767.3	20732.9	10564.7	23727.7	17421.2	18505	15876.2	17012.1	11258.1	13947	10187.3	14150.1	13164.2	12792.1	9426.21	17749.4	22938.8	13517.8	10305	16297.4	16539.3	16991.9	16539.4	16695.9
M320T279	320.159	279.351	(M+CH3CN+H)+	Pro-Tyr	1340.54	1220.43	3567.87	1863.54	4422.59	1773.78	319.006	3135.07	1374.32	1214.9	2515.55	3117.84	4994.2	1022.27	2708.76	3005.72	3065.87	3353.79	4536.57	3385.72	3573.71	3001.35	1276.78	4089.39	4771.53	3095.08	4112.78	3997.63	3035.79	2581.65	4760.76	5840.66	6684.15	5245.88	2621.31	2468.04	4183.52	5389.98	3675.91	5675.52	2664.43	3141.64	3723.74	3011.25	3008.41
M215T283	215.138	282.665	(M+H)+	Pro-Val	9629.6	10292.8	8290.01	8938.98	17950	9200.21	7951.72	17726	9688.88	9501.06	13020.1	15200.1	19289.1	5705.25	6819.41	12690.9	15676.6	20213.6	20114.7	19136.7	11064.6	12683.4	10775.7	25913.7	21137.4	32498.6	18232.6	36212.8	18573.8	20215.6	29588.4	39441.5	41151.7	33375.3	19110.2	23840.9	24094.8	33531.4	25635.6	47594.9	14498.8	18786.2	18586.7	18295.2	18773.9
M359T218	359.123	218.483	(M+CH3CN+Na)+	Prunasin	9550.68	7628.67	7811.47	7677.46	7328.76	7359.75	7787.7	6813.95	8141.91	4456.91	7964.39	6099.5	9492.25	8099.13	6797.07	5500.62	13801.4	9966.13	8042.68	10490.4	8696.48	4993.87	7923.68	7489.65	9829.01	7179.44	5062.6	8143.57	8493.8	11719.3	10861.8	9436.57	8133.64	11738.1	9153.82	8025.45	2485.1	11305	14039.8	8624.15	5433.3	7487.33	7451.98	5703.54	7392.74
M121T113_2	121.05	112.853	(M+H)+	Purine	231955	170125	153355	176443	220266	174840	166936	174441	183345	138625	219335	187190	219514	207382	175931	208637	253225	237997	257379	226257	256568	224442	221642	177368	240717	216622	186073	196309	235081	232223	246263	231919	211581	215147	324016	245021	178164	210300	257585	265828	123814	118355	123798	125148	125139
M89T231	89.1062	231.248	(M+H)+	Putrescine	156633	296394	102796	85123.1	131966	133784	98220	78974.2	81653.4	82845.7	85938.1	73874.8	63313.3	67476.9	182467	138769	134233	208747	138147	135054	97897.1	138426	89995.9	125914	91263.1	44291.5	111030	25645.6	81014.6	197868	82514	249381	107700	85019.2	12979.3	100315	66775.4	65112.8	116793	123258	81334.3	67931.1	59652.9	74055.9	60821.3
M168T110	168.064	110.054	(M+H)+	Pyridoxal (Vitamin B6)	35596.6	11521.2	31274.5	25540	49545.8	18874	41757.5	47530.6	27968.6	42825.8	20152	36182.2	49697.2	33141.3	24409.1	33737.6	38451.8	30883	20250.3	46999.3	40040.9	30212.1	38210.2	36184.7	48100.6	42643.7	5599.92	31357.6	38705.9	46300.5	21347.3	13043.5	25047.4	36261.4	36818.5	38170.9	39585.4	21447	41772.3	20725.1	23635	10732	21281.9	23733.9	23702.3
M249T490	249.062	489.793	(M+H)+	Pyridoxamine 5'-phosphate	20742.2	24588.2	30094.6	25098.6	22488.1	17290.6	24502.1	25866	24216.1	26977.2	10638.3	21607	24155.3	28126.7	16969.2	24474.9	22779.6	25133.3	26241.3	19331.4	25667.5	24818.3	22951.2	26760.8	27589.5	25506.6	22133.2	28910.1	27042.7	9431.3	23259.5	23610.5	16627.6	23960.9	15971	21381.7	27013.1	25778.2	23913.7	25675.5	23125.7	23992.4	24044.7	24001.9	17635.1
M170T112	170.079	111.964	(M+H)+	Pyridoxine	4053.19	4600.9	4809.75	5837.92	4861.38	4856.15	4069.53	5470.66	5059.75	5265.8	3347.82	5079.27	452.222	2394.74	3748.68	1400.45	2337.73	4155.72	4362.05	5015.57	6088.61	6413.08	3342.38	14754.9	4946.4	2846.96	6231.37	5499.34	10637.9	6362.09	5497.2	6246.23	4616.67	1467.62	6111.45	5927.51	5932.68	6444.48	6418.03	6025.53	3050.78	3868.33	3471.62	3864.68	3861.55
M72T423	72.0804	422.78	(M+H)+	Pyrrolidine	367725	158017	264302	700769	238043	249897	310303	283805	391942	198797	267770	147940	154029	308455	246975	1.91784e+06	178868	501962	220035	263173	322897	366950	143784	229250	272716	193825	263417	151417	250225	261119	233810	241212	153256	320413	276706	283577	227553	263046	260806	191029	386011	273412	271931	251965	227240
M109T489	109.027	489.111	(M+H)+	Quinone	5147.01	2982.7	3293.65	5490.99	4947.96	3695.47	3368.62	3040.74	777.558	882.76	3069.1	5484.91	11792.6	4032.18	5258.68	5362.39	4326.67	2330.06	7483.85	3996.63	2981.85	4791.72	3165.48	3408.11	6140.7	8249.53	3788.51	9917.02	2937.84	3077.38	3884.84	11629.3	3789.71	7557.99	3257.46	3625.28	7466.85	4553.19	5289.43	5359.66	4553.35	4581.74	4593.29	4441.01	4590.85
M666T386	666.127	386.224	(M+H)+	Reduced nicotinamide adenine dinucleotide (NADH)	2627.5	2967.61	3679.01	3179.56	3146.84	2875.22	2798.1	2913.04	4492.31	4017.95	3808.8	3034.66	2538.09	3089.75	2927.51	2447.31	1976.89	1834.46	3160.79	2046.49	3325.7	3229.46	4313.58	2558.31	2840.97	2494.46	3273.59	3513.92	3018.48	3501.62	2636.5	3906.79	2771.89	2300.1	3218.21	2369.13	2164.36	2915.97	3597.82	2087.49	2744.62	2810.08	2809.17	2743.19	3121.13
M377T206	377.143	206.409	(M+H)+	(-)-Riboflavin	40961.3	37173.6	44465	38101.7	32154.6	35363.6	55170	31480.1	54308	64283.7	36580.4	18384.4	19230.2	47387	42166.3	32193.9	35875.6	29276	28540.5	26661.4	35293	37345.2	40681.2	16206.4	25807.8	22625.7	30809.5	23443.1	35851.7	27446.3	33238.5	25333.4	30297.5	31387.2	39688.8	20201.3	20382	26302.7	32600.3	31195.5	34811.5	36215.7	35888.7	36217.4	35885
M263T477	262.906	476.988	(M-2H+3K)+	(S)-2-Hydroxyglutarate	11168.1	28498.5	20789.5	28123.2	4644.62	10747.1	30114.7	21450.3	7409.44	6045.65	11825.2	33359	16231.7	5967.05	7232.07	6864.01	3780.75	14361.6	11208	6712.75	26552.2	29580.5	12083.8	11904.4	6859.46	9763.3	27711.8	5586.56	10469.1	9316	6165.89	6957.51	6203.43	5666.7	17890.9	27756.5	3152.79	10011.7	11779.9	8792.23	15408.2	14927.7	21607.4	20289.5	17898.7
M385T284	385.128	283.9	(M+H)+	S-Adenosyl-L-homocysteine	719.412	975.698	1271.03	834.207	813.49	1016.02	1066.83	1280	1281.78	1361.85	944.467	666.487	1129.57	1028.07	904.411	1093.5	459.718	1415.3	1032.43	1008.13	1058.53	986.159	1049.33	1064.29	1286.83	1191.51	1423.62	1422.37	1297.53	1071.8	883.619	819.539	1621.21	1322.39	1050.99	3566.67	1330.39	1478.1	995.267	995.341	789.244	856.13	790.567	862.05	863.371
M399T517	399.144	517.475	(M+H)+	S-Adenosylmethionine	185900	234480	155815	529178	562910	181884	69747	192018	279137	170256	7884.42	506522	140053	418820	264489	52679	301632	135353	166005	186428	90784.2	38747.4	275014	130163	487132	93585.1	469807	108442	107714	562611	183735	512720	151503	68328.1	469894	487682	466266	386381	516516	131886	110174	80234.1	272524	207992	156979
M128T337	128.01	337.419	(M+K)+	Sarcosine	1498.81	940.657	724.3	947.552	1918.07	617.213	834.452	1276.32	488.13	1299.62	861.187	930.998	774.17	60746.4	705.609	2084.57	609.415	1400.85	1043.11	914.39	833.351	521.166	1004.01	859.549	1196.53	686.235	734.165	772.667	951.957	1213.76	880.24	1175.74	1372.22	926.805	1355.33	440.987	813.422	704.966	1502.28	1248.2	727.992	884.298	837.918	901.542	819.715
M212T144	212.163	144.002	(M+CH3CN+H)+	(S)-(-)-Citronellic acid	213443	5788.28	3910.18	3657.55	5333.08	7475.63	48628.9	2704.36	3350.06	7594.93	4663.15	4325.48	6605.88	11354.4	7366.52	2965.39	3947.14	6371.94	2077.58	4023.1	7132.51	8380.81	8423.28	6165.29	8782.07	3597.13	7192.36	18688.7	3739.38	24502.2	6828.75	5545.29	3329.56	6058.62	4347.55	6883.14	3750.56	5926.31	18112.7	12104	11748.3	10773	8499.82	11083.2	11076.2
M298T100	298.096	100.095	(M+H)+	S-Methyl-5'-thioadenosine	368705	468925	496228	475582	431035	401570	453485	307389	408625	474927	360724	380309	366789	380906	342543	326794	318503	367528	438982	234428	256226	248724	367849	258426	227828	338038	245661	289034	394573	347763	168087	208005	350360	254771	289529	335491	297293	246583	265289	326646	351109	400026	407184	394061	397834
M146T280	146.164	279.832	(M+H)+	Spermidine	26276.4	37351.3	39696.5	24171.8	39269.8	35427	32454.9	40072.5	24239.6	25693.1	21126.9	35223.1	42398	27424.7	24691.6	25664.2	42572.9	35862.1	36070	43467.1	26505.8	17512.8	35251.8	34929.4	30171.9	38819.4	32355.2	42815.2	40314.7	28039.6	23136.1	32898.5	39765.2	23082.2	30136.6	18728.8	33102.9	29127.4	31479.9	40003.2	26213.3	26269.4	26299.6	24146	24166
M732T169	731.603	168.765	(M+H)+	Sphingomyelin (d18:1/18:0)	241181	211381	272683	265046	250406	270426	227132	205277	254293	228696	239470	268590	264036	327957	246397	299703	354815	212841	298444	243123	176154	171798	225804	269885	210076	286460	240509	196649	225067	238279	196138	284791	219016	227315	259690	206034	202558	190411	233265	171311	246667	253687	247364	245686	251673
M300T88	300.288	88.0895	(M+H)+	Sphingosine	17518	14389.6	13642.1	14648.6	17082.6	12850.1	14246	12152.5	13084.2	18805	14933	20492.6	13350.4	16795	11685.5	19053.8	20147.8	11520.7	19556.3	19196.1	4018.65	17464.6	15579.3	16914.6	18717.6	20842.3	19520.1	17518.3	20493.9	15775	18515.9	28067.3	26733	20961.1	29062.4	23122.3	18340.2	26089.2	19905.9	24316.6	20184.7	19932.1	20390.8	21466.8	21638.7
M284T583	284.293	582.932	(M+H)+	Stearamide	6853.01	8953.37	7473.96	5095.65	7254.73	8148.37	6456.6	7395.41	7083.02	7666.92	9289.03	6347.18	6139.44	7373.5	7320.82	8154.23	8808.8	7920.61	7159.65	6686.68	7710.93	8297.83	7986.83	8234.78	5744.59	7817.86	7843.43	8052.69	10505.7	6414.73	6569.68	6651.37	7101.39	9526.86	7340.29	8717.35	9840	11860.3	6443.17	7821.53	6808.65	7262.02	8206.66	7498.96	7494.25
M294T48_2	294.241	48.325	(M+NH4)+	Stearidonic Acid	31666.3	23248.4	24670.5	26235.1	33325.8	28780.8	34288.5	30919	22952.5	29356	34990	28955.9	56588.4	45168.4	48563.2	38109.9	28272.6	31423.2	29831.8	41035.9	53761.2	40808.9	35325.5	29114.5	57708.9	28434.1	41588.2	39246.2	22788.1	25768.4	28036.6	45836.3	35037	43244.9	27036.8	46459.7	32466.2	36182.1	68784	45256.9	45375.4	46573.9	44112.1	44928.8	45361.4
M450T137	450.354	137.051	(M+Na)+	Stearoylcarnitine	18805.2	35055.3	27694.4	59034.8	15224.8	43756.3	48647.3	25353.4	61884.2	78316.4	59705.6	25791.1	13616.5	22298.7	57780	29201.2	17195.3	32577.1	13917.4	19725.2	50096.9	57129.6	32977.3	24345.4	12250.6	14519.6	41296.7	43008.5	35025.1	17601.5	28023.4	8685.75	16019.5	28015.2	26790.3	32312.9	44225.1	28033.3	45890.5	12136.8	36251.5	36255.4	36226.8	25694.4	29106.8
M85T298	85.0273	297.957	(M+H-H2O)+	Succinic semialdehyde	340479	371544	324029	337377	390301	391133	313669	304388	301792	316706	400116	372263	389995	369055	349578	461312	292878	386223	342056	363049	418704	396058	375611	247290	346415	303030	285439	275489	387254	389434	302260	284345	320148	295582	290026	314156	377140	437063	322997	309401	351901	346896	352523	349438	350179
M126T289	126.022	289.022	(M+H)+	Taurine	1.84228e+07	1.90517e+07	1.86974e+07	1.96422e+07	2.08606e+07	2.02528e+07	2.08765e+07	2.05713e+07	1.9284e+07	2.12123e+07	2.04753e+07	2.0723e+07	2.0473e+07	2.02725e+07	2.0845e+07	1.61227e+07	1.98346e+07	2.07073e+07	1.90598e+07	1.8928e+07	1.90751e+07	1.7104e+07	1.97892e+07	1.56936e+07	1.97225e+07	2.06075e+07	1.63546e+07	2.09271e+07	1.92885e+07	1.92026e+07	1.86408e+07	1.87902e+07	1.90213e+07	1.86075e+07	1.77203e+07	1.86772e+07	2.06372e+07	2.00402e+07	1.86311e+07	1.99091e+07	1.95188e+07	1.73929e+07	1.91806e+07	1.95035e+07	1.95096e+07
M265T425	265.111	424.616	M+	Thiamine	171298	366458	210777	219157	215090	92738.3	234626	232338	180771	202784	198052	112879	425703	178075	174223	170057	206862	110210	254967	355204	160774	163703	91297.6	114427	103617	165200	164892	164476	178276	99146.5	168019	175577	176499	184606	183614	198848	182186	204192	170967	194180	163735	134006	163824	163785	122349
M345T407	345.085	407.05	(M+H)+	Thiamine monophosphate	76435.9	93340.4	84955.7	72677.7	74578.7	101088	89169.7	76814.6	71207.6	75367.3	80972.1	64713.3	71670.8	68131.5	72225.7	67128.5	72945.7	74265.9	82036.1	79989.1	268476	63294.6	77102.9	58553.4	70387.7	73689.4	56429.1	71783.3	90958.4	75056.4	65589.2	72826.8	75072.8	72272.5	64561.2	75538.5	67654.8	74026.8	72094.4	80678.4	67757.7	70281.2	70098.6	70107.4	68043
M759T138	758.57	138.349	(M+Na)+	Thioetheramide-PC	9.47415e+06	1.21439e+07	1.25842e+07	1.20854e+07	1.27608e+07	1.58195e+07	1.27489e+07	1.10615e+07	1.27418e+07	1.17694e+07	1.34814e+07	1.29784e+07	1.01627e+07	8.89379e+06	1.22378e+07	1.08264e+07	9.90671e+06	1.02289e+07	1.16848e+07	1.09341e+07	1.45515e+07	1.16776e+07	9.57592e+06	1.08189e+07	1.08636e+07	9.54601e+06	9.43904e+06	9.46266e+06	9.29205e+06	1.10423e+07	8.65937e+06	8.4261e+06	1.08606e+07	1.03052e+07	9.668e+06	9.45917e+06	1.10144e+07	9.98682e+06	1.15467e+07	8.5723e+06	9.78642e+06	9.73448e+06	9.65008e+06	9.59211e+06	9.93943e+06
M127T100	127.049	99.6695	(M+H)+	Thymine	140426	123721	140433	147677	107423	110003	127831	88856.5	125951	149125	113167	136574	96728.5	112093	83341	104728	86439.5	113396	112164	131222	68604.1	59997.2	66526.1	46969.8	61684.9	52504.7	48060.2	64722.4	63392.3	63992.1	26243.6	53163.5	57329	25016.2	26048.3	58392.7	70944.5	53495.8	55938.6	68393.2	62391.7	62384.6	64697.2	64611.9	41575.6
M149T255	149.058	254.684	(M+H)+	trans-cinnamate	13945.5	21330.5	12875.2	10069.1	28178.3	17615.5	9855.03	17043.4	7711.3	15518	18001.6	29636.6	14543.6	13036.7	13598.5	14900.3	10844.9	23114.3	18996.7	17259.2	17526.2	17603.9	9671.85	13643.2	24116.9	17608	15039	26504.2	26921.8	18220.5	27939.5	6661.47	27718.9	24176	19375.1	6077.28	18369.1	36347.6	28903.4	22039.3	19416.1	19543	19568.7	19792	20591.9
M265T74	265.251	74.169	(M+H-H2O)+	trans-Vaccenic acid	37292.2	6700.12	58887.1	55834.4	48777.6	42277	5790.84	19013.4	19452.5	71997.3	8395.85	65032.9	23598.3	52029.4	26517.1	7346.58	49532.4	18808.2	62040.3	21743.6	21437.9	4933.19	5657.41	4939.79	78685.6	3958.15	25929.4	64508.1	19584.4	59808	20290.3	24967.1	7387.9	6588.6	68872.6	7434.2	6402.46	6869.21	21073.3	22754.3	28188.2	29835.7	29816.8	29794.6	14853.8
M150T162	150.111	161.75	(M+H)+	Triethanolamine	16729.7	20610.9	24425.9	41321.2	116827	19876.9	224650	23970.7	22171.9	44053	11249.4	18567.4	32443.2	29902.2	10756.3	12736	28871.7	13712.8	35253.6	329933	15426.1	37355	28289	200629	94103.7	29857.2	44629.7	23358.2	32202.3	43562.8	86136.6	11547.3	22594.4	64986.3	65804.4	56893.8	88597.8	33139	242950	12550.6	51343.4	44618.4	53876.4	44768.3	43765.2
M76T321	76.0753	320.742	(M+H)+	Trimethylamine N-oxide	39184.6	70959.2	100583	100494	67131.2	110991	107736	113716	69645.5	84074.7	60989.7	79904.1	41477.1	165645	78902.8	48226.3	153140	49886.6	87038.2	49144.8	54549.5	50623.6	99551.5	100182	81863.3	73447.6	121946	51043	150334	80817.9	82787.3	100391	63682	76865.7	86109.9	58021.1	80614.8	102380	69751	52634.3	84161.5	78873.6	85939	85899.2	85576.4
M120T255	120.08	255.201	(M+H-H2O)+	Tyramine	576659	709230	380206	474255	847174	576042	740200	464393	772908	426773	414192	881416	1.01123e+06	718774	289036	608797	702042	783646	969879	660266	704679	658469	402644	555216	703554	853163	837734	1.04199e+06	530208	723773	832658	966228	1.11148e+06	856928	739107	912058	825249	1.4628e+06	935932	1.1969e+06	695314	695734	696067	697226	696372
M452T417	452.042	417.249	(M-2H+3K)+	Tyr-Arg	4885.67	6755.62	6548.6	6613.7	10584.3	9351.46	5558.46	9674.04	4719.98	5412.37	8424.51	8749.56	9019.51	5543.85	6252.68	10429.6	8221.72	9921.26	8860.66	8853.54	12693.9	6825.89	9609.05	5547.09	9256.5	10776.5	8716.54	11563.5	9567.92	15567.3	9727.46	9449.32	9363.72	10458.1	6739.19	10570	8643.97	14793	9012.89	12968.5	9748.66	9589.33	9417.89	10032.7	9994.58
M296T108	296.097	108.049	M+	Tyr-Asp	7769.95	8394.24	6259.76	7330.24	9451.68	6562.4	7255.41	6568.41	6460.21	6832.93	7373.34	5998.57	8345.98	7039.34	7579.79	5906.74	6345.93	8702.12	9889.72	6776.97	8860.5	7898.84	9088.52	6680.79	8206.97	6185.12	7010.98	8413.01	8647.06	8598.04	9490.46	9697.43	7689.33	11259	6405.95	9047.57	12311.9	9068.25	9315.34	10925.3	6945.04	5020.63	7014.14	6760.06	6876.07
M348T382	348.088	381.873	(M+K)+	Tyr-Gln	2667.74	3249.69	3403.76	2868.96	2160.19	3418.73	3518.36	6551.28	4303.86	3015.37	1928.94	4719.08	2494.9	5904.05	2838.82	5060.29	5110.33	6895.19	4979.89	2120.84	3185.01	2545.62	6208.74	2879.25	1842.05	1898.93	3488.37	2338.9	2747.23	3982.12	2060.64	2379.24	1898.85	1891.24	2541.05	2472.2	1841.98	1940.86	1898	3338.2	3183.04	3016.86	2989	5246.3	3013.06
M608T431	608.089	430.934	(M+H)+	UDP-N-acetyl-D-galactosamine	7673.83	8406.5	8880.93	9561	8608.11	9938.47	8658.21	8200.44	8099.16	8972.57	10176.9	13498.6	8567.37	9227.33	8374.13	8116.86	7792.4	9049.32	9694.6	9002.72	8417.77	8178.83	12926	6173.38	8060.32	8144.26	6633.88	7096.59	8324.91	8026.65	8104.54	7093.73	8399.07	5874.77	8009.67	8373.15	7760.45	8078.53	8309.48	8043.45	7091.79	8069.54	8692.38	8394.88	8484.25
M113T158	113.033	157.99	(M+H)+	Uracil	264621	289138	323407	324294	291358	267923	291000	231439	323006	320170	225603	289763	270157	261673	213450	261870	245469	271592	288157	290580	218136	198300	225421	221630	275748	245634	210601	271065	205407	230489	223372	320397	264925	259938	216677	227759	303949	302590	257605	279008	147374	150605	152182	152170	150590
M61T19	61.0388	19.4275	(M+H)+	Urea	8584.59	7603	7082.65	7465.29	7555.91	9102.11	9215.45	7981.07	7864.81	8038.67	4847.69	7521.43	8682.71	7591.56	7294.08	7431.78	7902.53	7960.28	5605.14	7881.15	7824.2	7493.16	8161.24	8157.7	7548.8	8702.97	7453.26	8824.03	7673.68	8460.03	7615.52	7874.4	8266.83	4121.78	7574.6	7511.79	7814.72	7533.41	7560.17	9053.98	5641.89	5946.45	5744.52	2764.33	5938.86
M245T158	245.075	158.082	(M+H)+	Uridine	27270.1	32818.6	34060.3	29194.6	31606.1	27993.4	25780.9	21434.9	28384.5	29861.1	23585.5	30620.4	23516.8	26147	19757.1	29306.8	25332.6	31647.1	28389.8	30926.8	21564.2	21428	20932.8	20300.6	29052.9	23751.6	21695.8	24104.2	20617.4	23696.6	23523.3	27213.3	28788.6	25684	24690.3	20307.9	30797.2	32220.9	25426	28804.9	16128.4	16261.4	16518.5	15107.6	16128.5
M405T431	405.007	430.915	(M+H)+	Uridine 5'-diphosphate (UDP)	2895.82	2322.2	1961.81	2138.77	1513.41	3768.3	2214.19	2010.83	1892.16	1712.7	5344.36	1168.62	1794.4	3259.71	2421.43	2015.67	740.215	2466.68	1729.3	1602.29	3779.45	3488.06	3761.86	2351.46	1756.04	1172.64	4359.7	1042.46	3977.06	3139.17	1885.34	1559.68	1522.32	1224.19	2919.2	3581.7	1718.15	1724.61	3712.9	1887.83	2124.64	2024.42	2149.39	2268.74	2099.94
M325T430	325.042	429.656	(M+H)+	Uridine 5'-monophosphate (UMP)	3557.76	3527.48	2282.28	2978.03	7118.15	5193.55	2102.59	4403.72	1807.57	3147.48	4276.94	5009.57	5959.08	5295.31	4246.63	4583.61	3006.1	4359.6	3948.8	7703.22	6357.23	3421.99	4333.12	1643.04	4101.55	3241.4	4675.34	4638.95	4267.24	6301.28	4583.32	4360.5	3598.09	3641.4	2343.43	4462.94	3657.44	6575.81	3949.16	6139.86	4099.9	4077.03	4113.66	4275.08	4107.99
M231T191	231.169	191.443	(M+H)+	Val-Ile	3159.16	4082.74	3549.91	4034.31	7062.78	5587.52	3635.93	8301.01	3249.72	3193.25	5632.15	6035.3	8595.02	2833.11	3497.65	4371.39	6569.05	6826.93	8071.18	7477.04	5437.57	3923.04	4406.48	7575.76	7137.69	10865.9	4766.95	10484.9	5116.07	6466.09	7797.63	12423.2	15259.7	10470.1	7279.53	6670.34	5906.66	12080.3	5415.41	14394.1	6796.04	6857.6	7661.21	6875.41	7094.9
M231T362_2	231.12	362.142	(M+H-H2O)+	Val-Met	6427.59	4289.02	4146.47	5762.93	6871.37	8037.31	5524.73	1181.27	6490.98	3254.38	6539.69	5071.2	5549.38	6440.45	6940.4	7082.7	6112.63	7980.6	3973.66	4971.84	2030.04	5916.44	5347.11	3556.77	6977.21	1963.98	4022.44	6746.81	6412.21	6757.41	6509.84	3527.91	7512.76	2893.19	5694.97	6475.96	7504.67	2825.66	4517.79	4545.2	6021.96	5440.45	6022.62	6035.71	6009.44
M298T392	298.178	391.968	(M+NH4)+	Val-Tyr	33297.3	19752.5	23248.9	20106.5	20441.8	20078.4	23566.9	22434.2	35629.5	36539.1	23286.5	17009.5	19494.2	16568	33005.5	38086.6	16436.2	22146.1	18796.5	18998.2	44612.4	23124	20329.7	14945.8	22416	19277.2	30291	10550.7	20401.1	26567.4	16795.6	22158	1767.34	27344.8	35101	20221	24700.6	19310.9	17419.2	16931.5	26818.1	17606.6	21077.5	5476.77	19492.2
M217T206	217.153	206.338	(M+H)+	Val-Val	5996.91	6981.52	8387.94	5475.12	9372.26	11535.2	7272.05	6162.66	6850.38	5923.38	7455.1	7418.95	8571.44	7225.44	6300.86	7235.03	6382.49	5706.46	6764.36	6251.55	7909.59	6852.64	10859.2	6164.44	6674.79	9522.1	6523.9	6053.83	6624.52	6139.02	6027.83	5428.45	5525.42	5536.27	4352.07	3294.61	5241.46	5452.29	3791.62	6815.97	4249.51	6361.61	6007.18	6324.33	6309.49
M219T451	219.004	451.142	(M-2H+3Na)+	Vanillin	41702.3	39057.6	37510.8	45616.2	40719.7	39797.3	33242.7	24504.8	33192.9	44463.2	34481	36549.9	44600.4	36590.1	31474.9	36463.6	42917.7	31148.5	38155.1	28684.9	29209.1	26631.9	28508.3	20544.5	29668.7	31309.4	26749.6	28491.2	28030	27747.5	26136.8	31217.9	23599.8	27349.6	23908.9	29814.9	37286.8	28933.8	34721.7	31888.7	32951.3	30589.2	32161.1	32944.8	32832
M153T208_2	153.039	208.48	(M+H)+	Xanthine	131921	116808	120280	124611	132278	139614	92372.2	88434.4	143313	121544	121229	126940	118698	171797	119553	135092	139956	135635	162695	108511	161049	140102	127036	100198	115484	145690	179074	100212	156283	125201	152312	122781	118045	136577	150383	110446	133000	140149	149571	112287	137567	129844	131332	132424	131324
M285T303	285.083	302.813	(M+H)+	Xanthosine	4380.12	3004.29	2459.85	2711.22	2074.49	1501.52	3281.02	2230.84	3519.05	3268.91	984.603	1667.93	3805.38	2303.13	2017.65	2229.22	3693.77	2313.04	3279.44	1898.37	1104.17	2811.6	2594.51	4779.2	3159.32	3522.62	2903.36	4474.52	3681.15	4251.27	4217.95	3372.82	4862.71	2516.33	3785.17	2827.52	2824.65	895.112	3211.76	4568.69	1229.89	2724.21	2997.61	2756.99	2953.33
M268T166	268.103	166.149			2.0023e+06	2.73918e+06	2.06743e+06	2.48964e+06	2.87095e+06	2.56264e+06	2.15035e+06	3.00935e+06	1.81751e+06	2.27852e+06	2.07369e+06	2.04359e+06	1.9796e+06	1.40344e+06	1.72215e+06	2.40906e+06	1.75787e+06	1.88981e+06	1.96296e+06	1.85621e+06	2.97918e+06	2.91938e+06	3.03993e+06	2.83849e+06	2.88024e+06	2.93438e+06	3.56616e+06	2.92126e+06	3.03187e+06	3.04019e+06	3.21779e+06	2.9464e+06	3.07517e+06	3.23968e+06	2.31195e+06	2.85279e+06	2.91357e+06	2.45863e+06	2.90234e+06	2.75956e+06	2.2302e+06	2.20124e+06	2.20127e+06	2.1897e+06	2.18794e+06
M250T96	250.093	95.772			872167	1.18562e+06	1.02521e+06	1.28515e+06	1.00034e+06	691555	1.28218e+06	721085	1.23055e+06	1.46409e+06	794560	939034	675049	746433	811114	747437	754254	739668	677197	675407	802480	1.03302e+06	1.07651e+06	612829	656327	722322	633513	684018	763003	598899	792253	653925	609028	728305	712229	674656	830576	680995	695033	753111	755904	756160	756460	765064	765050
M269T228_1	269.087	227.999			515573	672458	582294	565681	560351	494795	701627	533151	530874	552949	492024	666550	614063	485122	473012	667733	526331	614980	633200	522498	528311	484541	621814	597918	507615	525732	606777	516265	521115	528055	514951	518460	461017	487121	506636	535324	475928	530233	627906	296964	278948	556923	523258	554654	553498
M269T253	269.087	253.468			349825	311555	312620	295222	240980	280178	249371	327890	221571	285037	399614	382634	275615	208218	251005	287109	266555	324861	298904	337205	219558	211654	231998	286332	235675	220558	224998	289913	250927	261263	292176	244865	277010	203735	209340	251768	254172	320395	270945	211058	232211	277290	259425	334034	276603
M244T233	244.092	232.607			209657	223167	264900	269510	209015	214552	396590	195722	224746	262873	227084	215126	214896	278426	227208	173416	240918	211686	217534	216678	187308	174199	208489	182538	198755	187070	145381	198183	217431	199834	207066	182010	203036	206097	194921	197367	199677	208841	189898	210821	186110	206602	217160	207665	216450
M269T288	269.087	287.78			124649	189247	176953	154258	157220	97650.3	209159	154257	155093	140708	174250	177972	190222	179745	135630	147212	106182	149835	125108	147631	168499	175552	180161	130226	148990	159032	148057	60150.1	153069	159082	156407	170592	171297	186680	100829	282097	109157	98406.5	200053	163704	145219	90346.4	186976	156822	158537
M269T305	269.087	304.76			46521	41858.1	41418.8	39840.9	40770.5	37114.5	47095.1	39173.5	48372.7	38892.6	43164.9	43148.1	47254.1	40888.2	36153.3	38520.8	50087.9	39862.1	46547.9	40127.6	36929.6	39714.1	45314.6	40007.6	37636.6	45639.9	42390.7	47467.5	40561.4	36929.8	41095	34751.3	37538	32233	39179.6	40186	37137.5	36893.2	37951.1	47202.4	40888	41058.9	43628.8	41572.5	41600.3
M268T228	268.103	227.872			12874	29969.2	26551.6	33380.9	42256.4	33475.1	25656.4	37845.1	39037	27714.8	33359.7	33621.3	49923.7	23771.2	45283.6	20374.5	28485.7	28832	31042.4	27921.4	25936.7	27354.5	64329.1	45621.7	26822.3	31732.7	32552.3	41620.3	29754.9	49727.6	36111.6	28531.4	42595.2	27446.1	25478.4	23874.5	29762.7	29798.5	28419.5	68995.2	20415.7	29324.9	28344.1	28877.4	29845.3
M268T253	268.103	253.356			14242.7	26341.2	122678	29112.9	19594.2	17578.4	13686.7	21552.2	20623.6	25618.9	24177.3	20643.2	25561.3	101385	21901.8	30105	14847.9	24187.2	18138	26857	29903.4	25587.4	24126.9	21887	54061.5	54971.8	24606.1	25336.9	24309.2	28312	27894.2	35910.8	22596.9	31721	30809.3	27687.3	38461.9	33759.8	33563.1	28330.1	20784	22664.6	25458	25937.9	24856.9
M90T244	90.0541	243.554			8511.25	3114.84	3068.1	4280.46	2412.63	3240.82	2445.24	3561.23	6505.53	4638.17	3820.69	3244.02	3420.59	2793.8	4637.71	7655.52	3283.43	3875.45	3227.58	3118.6	2556.41	1845.14	2626.59	2445.06	2838.54	3214.24	2505.48	4332.08	2206.75	2448.69	3281.14	2925.84	3215.81	2892.5	2940.04	2427.14	2642.25	4676.02	3817.2	3577	3115.53	4007.38	3276.48	3150.49	3482.47
M284T253	284.098	253.268			125377	131642	151561	144631	113785	113743	137857	100617	139791	155563	154231	113245	106255	98229.5	131337	98590.6	93023.1	100627	88415.1	94881.3	78129.9	76864.2	89713.3	87626.2	80003.7	69623.4	70331.1	72134.9	113661	94219.2	78585.4	68341.8	69321	66558.4	84859	76014	104333	74229.8	80844.2	96086	99653.2	99193.5	101585	99752.1	106815
M284T287	284.098	287.452			62634.6	95874.9	103320	92107.4	65402.4	69786.7	104448	76681.1	73046	75661.4	84635.4	79912.5	67285	76879.9	77527.2	82257.4	70002.6	61279.7	58080.1	58124.4	46214.5	56687.5	77824.6	63825.3	60727.1	61032.8	43971.1	62021.4	64217.1	61076.5	70420.6	64590.5	63628.5	56347.7	52691.1	61239.6	62233.6	62124.8	62246.7	56307.4	61504	63321.4	65556.7	63558.1	65300.2
M537T228	537.166	227.875			58750.6	79413.7	72738.8	66159.1	63464.5	53902.7	95901	69126.8	61172.6	56689.5	58514	80381.3	63762.9	47560.8	72760.3	40076.1	58999.1	69663.6	72407.2	65611.3	55780.2	42888.1	69655.6	63164.4	61188.4	57942.3	41954.6	60393.2	75354.5	64376	62123.5	64086.6	60350.6	67414.7	56463.5	53872.7	57336.3	63790.1	67347.7	57936.6	58466.5	60762.2	60455.8	59380.3	62075.9
M90T339_2	90.0543	339.226			1.30123e+06	1.35786e+06	1.30851e+06	1.36501e+06	1.42639e+06	1.35189e+06	1.3271e+06	1.29161e+06	1.27044e+06	1.36029e+06	1.27576e+06	1.26266e+06	1.29787e+06	1.30291e+06	1.29084e+06	1.36116e+06	1.31171e+06	1.28032e+06	1.3453e+06	1.31588e+06	1.38954e+06	1.22882e+06	1.29234e+06	1.04348e+06	1.11491e+06	1.33113e+06	1.25333e+06	1.14935e+06	1.35525e+06	1.32235e+06	1.2865e+06	1.21205e+06	1.23937e+06	1.34184e+06	1.34779e+06	1.28063e+06	1.36122e+06	1.32088e+06	1.32301e+06	1.34161e+06	1.23016e+06	1.24475e+06	1.23018e+06	1.24501e+06	1.29914e+06
M136T201	136.06	201.237			129161	209876	277540	208105	189882	279645	914929	213983	226245	676346	190926	484966	196401	204676	432348	209059	209471	146601	195268	381063	288991	115678	603133	203887	345900	434591	147513	215012	69701	537514	178887	375159	489917	358218	107639	174993	338464	420689	361716	533775	145387	401341	403306	433370	432608
M349T456	349.053	455.783			44412.2	106226	33172.2	67224.6	96757.4	121559	46736.2	114969	41802.1	37796.9	91703.1	91410.3	169522	48226	54419.9	170447	128971	180280	161234	159862	178240	74433.9	112546	27010.6	120236	162397	108581	176743	149740	189445	207958	201853	161687	152657	67239.5	100263	150394	235229	130976	228949	122380	117355	79631.6	121897	127218
M136T253	136.06	253.48			47419.9	63574.1	61842.5	79653	82764	134098	144587	100076	103892	163280	146789	82681.8	70361.5	82635	105363	92600.9	115280	84683	77247.2	84032.3	100347	91834.2	101506	102535	78390.6	101731	139081	84919.2	104455	81653.5	133057	69359.7	91261.1	104155	114540	80713.3	135844	94106.2	56174.6	81245.1	66158.4	88669.5	74839.5	123364	97891.9
M349T486	349.053	486.281			18794.7	63981.6	48829.1	29940.9	91448.3	85817.3	13676.9	79962.2	29297.3	23966.3	55380.4	80036.1	81326.5	41776.1	37514.2	55235.1	65068.5	66639.1	60362.7	21038.6	118253	113782	90705.3	23970.5	54158.9	243099	60267.7	63793.9	80393.4	97959.2	95690.3	136373	250107	107637	43526.5	59055.5	200838	166824	101365	327780	71336.4	71440.5	72937.3	72933.5	75894.8
M136T219	136.06	219.07			47979.2	69513.2	59572.9	67084.5	62798.2	61170.4	64779.4	74130.7	82573.5	93997.9	59700.6	58811.7	69275.5	91015.3	63476.6	60579	66517.6	56980.5	96375.7	56169.2	76652.4	59066.5	69757.8	114341	62767	22018.5	71755.1	77271.8	66510.9	81283.8	70769.3	72951.2	91105.2	38379.1	73202	74545.5	82140	80918.8	81135.2	85307.9	57312.2	58285	59963.6	65948.5	64278.9
M90T263	90.054	262.997			7786.42	7503.38	7010.81	11421.6	8606.88	8650.98	7432.62	8864.72	3300.32	10360.9	8213.77	7314.4	10632.7	8701.16	8478.36	8714.76	9028.62	7881.09	10241.1	6120.39	6188.38	2901.74	7118.59	10487.4	6272.82	5619.7	5625.78	9733.25	7622.76	8422.53	12282.9	4807	5838.46	5294.31	4358.62	5800.45	9471.81	12137.2	4092.25	8165.25	5840.94	8900.56	4756.32	5893.91	7002.32
M61T4	61.0388	4.236			3950.2	3943.85	1532.09	4067.52	2277.73	3005.93	4492.96	5104.83	4907.98	4060.62	5394.76	5032.71	4097.03	5371.39	1986.47	4080.02	1677.22	4202.14	4189.72	2561.7	3934.3	4030.29	4203.78	4186.04	4113.42	5084.67	1332.55	4243.55	4914.6	5004.2	3771.69	2013.73	2185.02	4169.73	2786.74	3961.82	4059.95	2323.27	5750.29	2648.65	3461.59	3456.33	3462.58	3459.16	1285.92
M349T520	349.053	519.614			1227.49	4168.53	1653.22	1831.77	1748.24	3232.53	1089.37	9682.99	708.974	792.617	3742.23	3475.58	1564.45	2318.38	3808.52	2732.49	4157.64	10009.1	9704.91	1839.65	2237.98	2764.39	2676.09	870.396	6782.41	1441.46	4658.9	2235.89	3438.58	3455.12	2165.45	1461.12	3637.29	3769.21	2568.42	3808.43	3703.11	1124.71	3571.62	4756.61	4589.71	4605.14	5304.65	2511.65	6365.65
M61T103_2	61.0397	102.526			759459	1.06615e+06	989819	932053	1.0915e+06	1.04679e+06	934563	937639	825979	1.07915e+06	851819	800512	953493	650822	755010	745938	731534	727123	880593	690844	677406	720658	645129	519333	642405	650736	544275	659944	969659	806024	634460	570269	680553	559242	564632	515691	606528	641148	554332	665856	517468	530233	543316	530249	534242
M116T422	116.069	422.111			42208.3	36622.1	109421	30063.6	30517	35001.4	35469.7	42450.6	35040.2	31138.9	40828.5	59134.3	24780.8	38839.3	37558.9	43786.9	159160	40273.5	42601.9	40740.2	33584.8	37947.7	36155.3	30686.4	35287.4	35141.8	35618	33092.9	31795	31991.3	31317.6	35002.6	35477	31015.6	35758.2	38024.7	31647.8	39846.1	36423.5	28446.9	40244.2	35902.6	36386	36199.9	36189.5
M116T331	116.069	331.464			40439.8	38408.6	36225.1	35321.1	31215.1	31162.4	42367.7	46878.6	40945.4	36924.7	30504.5	43214.1	38565.4	46638.1	37279.2	39050.2	44714.9	42105.9	35092	41745.7	30894.3	37642.9	37081.7	57909.4	35534.7	42796.6	60493.7	38599.4	34919.3	27594.1	38113.9	40092.2	45779.5	37748.3	42811.5	43334.1	37879.7	44107.3	36994.2	37047.2	39068.1	41700	39075.5	38419.6	39066.5
M243T113	243.086	113.386			21690.3	30295.5	27988.9	21159.8	23678	22156	26105.2	25059	19771.4	19378.7	1665.4	23423.8	34502.9	30684.2	18038.7	20437.8	23371	16436.4	22192.5	25681.8	22929.4	19550.8	28166.4	37511.4	18155.6	33280.3	21300.5	16440.6	23819	24018.8	20476.6	22277.5	23166.1	3093.04	16220	33724.8	28024	17294.7	22764.9	19302.7	18312.2	19744.7	11442.3	19609.4	20021.1
M90T391	90.0542	391.209			75393.6	196603	109191	135232	199660	162932	96165.4	88434.2	99430.2	26998.8	112213	26412.9	109401	88542.9	136774	78719.1	136799	76196.1	190346	103462	137975	84204.2	180199	58274	85751.4	81271.1	67813.6	173204	86080.9	177974	83462.3	141816	69049.9	116848	69125.4	85042.4	86531.5	90626.4	196182	105899	82949.4	82979.9	83149.6	86556.1	86273.4
M90T418	90.0541	418.376			34940.4	39042.6	94435.4	78301.5	41188.5	39597.4	43880.3	39680.3	35070.4	34287.6	57509.4	46108.4	91451.8	36361.6	37685.8	48842.4	39129.9	37981.9	39758.5	56394.7	41655.8	29472.4	38929.9	23006.9	35273.5	35298	27508.9	38085	37307.9	39327	38166.1	36918.1	36095.2	32658	28859.1	37773.7	39718	40408.6	39050.3	39634.2	35519.5	34957.9	36080.5	36165.7	36169.1
M282T365	282.119	365.056			29158.4	32205.2	35901.7	32851.2	33080.6	33032.6	31935	28690.3	31319.4	32012.9	24639.5	26941.5	27019.2	29129.5	27424.6	24869.5	23681.6	23913.3	25106.1	29441.5	21820.1	13828.5	18127.5	59842.2	64037.3	20487.3	15788.1	17474.4	71603.6	3919.23	15002.1	24396.2	19881.9	18349	11890.5	19429.1	20480.1	23612.3	26091.8	21091.3	24725.7	23461.5	31086.7	24679.5	23390.2
M175T423	175.119	422.589			553387	357514	478728	476609	405773	482040	507608	566827	466033	371852	504703	1.32084e+06	454995	509954	507206	584194	2.32224e+06	478167	550287	511783	546772	594412	491918	474188	424372	447385	1.13975e+06	402521	450473	422668	442393	405840	440151	466911	438226	580422	383436	494077	493876	476556	713733	465729	478252	464627	463425
M175T466	175.118	466.211			225543	117620	206386	192394	174405	209444	126946	228473	166970	164984	175546	216870	228518	203035	179384	245541	251778	222976	222617	186005	160234	193561	189261	216572	230663	200505	217945	175916	211841	209081	116169	234109	207679	174641	204737	235484	202159	249661	220544	222761	269761	193492	231952	132781	187444
M175T370	175.118	370.232			123399	83043.4	85515.4	89380.7	79188	71662.2	80929.3	75795.4	90435.3	84537.2	82865.1	84890.6	83406.7	91492.1	91012.7	121989	103016	84310.6	92434.6	85518.5	94507.7	93297.7	101550	76300.5	72382.1	94982.2	75444.7	95937.4	93054.7	86456.3	93965.4	81064.5	86111.7	83885	103838	79306.9	87459.7	82576.5	83787.7	77766.5	112909	91744.2	92064	99110.6	91056.4
M175T515	175.119	514.983			5.39133e+06	3.62623e+06	899712	4.75236e+06	842696	6.67531e+06	586470	646014	344418	4.97616e+06	5.02591e+06	952263	6.27092e+06	1.80236e+06	4.18414e+06	5.78204e+06	2.88376e+06	6.6627e+06	559690	4.86697e+06	2.3757e+06	5.15261e+06	2.56022e+06	5.25995e+06	4.55297e+06	2.00955e+06	2.09579e+06	4.20092e+06	5.27475e+06	751629	5.31738e+06	4.05548e+06	6.7015e+06	2.54145e+06	5.64334e+06	4.69312e+06	4.35807e+06	2.06965e+06	4.81911e+06	6.541e+06	3.71233e+06	3.63782e+06	4.06268e+06	4.07098e+06	4.0652e+06
M175T577	175.12	576.827			4.14152e+06	3.91955e+06	3.83634e+06	2.20423e+06	2.39223e+06	4.58681e+06	4.93899e+06	2.1144e+06	2.14094e+06	3.398e+06	3.42201e+06	4.68018e+06	4.4196e+06	3.29777e+06	2.40966e+06	3.62509e+06	4.98088e+06	3.7356e+06	5.47558e+06	2.95688e+06	3.92371e+06	2.47209e+06	2.82404e+06	2.6693e+06	2.56366e+06	4.81036e+06	3.83618e+06	5.25569e+06	3.37483e+06	4.5999e+06	4.51738e+06	3.90403e+06	887604	2.50259e+06	3.66817e+06	2.81311e+06	3.90133e+06	3.89204e+06	3.38189e+06	3.56269e+06	2.8326e+06	2.32518e+06	2.88909e+06	2.80729e+06	2.79726e+06
M175T548	175.12	548.243			937734	625577	761431	532195	1.00184e+06	675469	478303	477345	718722	483791	627577	1.18975e+06	642476	384327	120902	613290	608348	628218	603594	883214	404034	677130	1.42262e+06	601508	853851	1.58025e+06	579617	707971	500690	494055	420498	376568	407922	1.1417e+06	942315	740789	649408	423736	294580	941586	401852	538942	355005	539253	537750
M175T445	175.119	444.721			1.00409e+06	511375	602995	524149	415984	470551	624379	534953	589968	616745	613578	595200	409665	1.11606e+06	623517	712062	495801	443844	494461	399159	512729	729355	1.05456e+06	641470	439948	434372	756605	422890	467516	389768	417299	401872	475755	442119	586345	587154	897397	394141	535673	404211	731927	572364	567461	567661	567804
M147T368_1	147.075	368.4			471914	336593	372635	423912	385947	319791	170929	355767	355306	323888	428586	390867	432179	444705	396408	448463	328959	429442	362466	336569	428247	173579	425287	215587	327394	182258	239087	482191	359662	446169	439261	379029	165816	353155	385067	367263	345361	510592	411112	225063	307883	393201	373530	199280	374399
M345T386	345.085	385.523			48819.1	54337.2	56551.6	49214.2	47838.3	38162.3	51341	48747.9	50236.3	17951.6	53869.8	55226.8	45708.8	26165.6	47209.3	48837.6	46630.1	44004.9	38998.5	48921.6	49224.5	45351.4	28990.3	45155.5	42959.1	50699.9	46093.1	51642.4	17462.7	54874.5	42411.5	46271.5	46139	20829.8	40602.9	51022.7	14661.8	47368.4	50715.7	42376.7	45713.8	45715.4	46643.8	47995.6	46620.7
M147T584	147.075	584.064			42419.8	51989.4	38964	30523.9	271276	50829.7	55993.3	60577.6	47955.6	35203.3	75453.6	71276.2	63738.8	56985.2	47326.2	44703	154247	69211	71608.8	114112	39269.3	45437.4	58079	65760.8	46675.2	67726.9	44169.5	109545	73983.4	404587	50378.3	87705.9	117929	43955.5	47346.9	82333.9	54629.7	75858.3	47612.6	83153.9	38461.1	48460.5	47510	42718.9	74018.7
M487T233	487.176	232.6			34695.7	41940.2	52577.2	57684.8	41685.4	45803.9	124675	50441.2	42127.8	48792.6	40293	46605.2	44460.2	67670.7	42314.2	28401.5	55029.5	46921.4	41981.1	45618.1	31420.3	26565.3	58180.7	33317.2	38625.6	39092	20488.9	46985.4	42514.8	41444.1	37269.5	27917.5	48416.7	34361.2	36551.3	37386.2	33647	43476.3	35195.6	45943.2	30747.8	46492.2	44386.8	42432.4	45448.7
M487T248	487.175	247.998			21509.3	27473.7	35159.9	8851.27	21586.8	22072.7	64884.3	25142.1	17229.7	30867.5	25697.5	31400	22995.6	53076.3	23018.8	15614.7	39834.7	29103.4	23323.1	27229.4	18517	15743.5	9311.99	20584.2	8754.09	21885.9	10779.9	9807.83	20130.9	22796.3	23475.2	18578.4	24455.6	20106.5	22709.1	20686.3	26642.9	21446.2	25372.9	18435.1	19187.3	22418.6	25485.5	23018.5	26109.2
M147T459	147.077	459.148			3.41099e+06	1.30098e+06	1.13864e+06	4.07636e+06	4.13203e+06	2.56588e+06	3.0644e+06	3.73797e+06	3.153e+06	2.59874e+06	3.8951e+06	3.04992e+06	4.47743e+06	4.88279e+06	3.46845e+06	3.49493e+06	5.20284e+06	1.35438e+06	4.33053e+06	3.03606e+06	2.03695e+06	2.10502e+06	4.00688e+06	1.2405e+06	3.88829e+06	3.66604e+06	3.28388e+06	3.06103e+06	2.626e+06	3.51734e+06	4.25579e+06	2.71482e+06	2.64812e+06	2.99644e+06	3.5621e+06	2.73877e+06	2.70792e+06	3.96339e+06	1.6412e+06	3.2896e+06	2.80568e+06	2.07388e+06	3.05499e+06	3.25435e+06	2.86488e+06
M147T396	147.077	395.767			998425	1.20107e+06	1.80347e+06	1.32747e+06	4.16214e+06	1.72695e+06	1.61506e+06	1.58135e+06	1.61859e+06	1.34978e+06	2.517e+06	1.46378e+06	2.28825e+06	1.67932e+06	1.48085e+06	4.66365e+06	1.7601e+06	1.31449e+06	1.85535e+06	1.52153e+06	4.41689e+06	1.46936e+06	1.40935e+06	959836	1.3486e+06	1.53114e+06	1.14534e+06	1.70539e+06	1.4359e+06	1.51949e+06	1.8042e+06	1.61708e+06	1.67537e+06	1.25067e+06	1.68452e+06	1.44116e+06	1.41262e+06	1.67486e+06	4.87274e+06	1.57176e+06	1.45634e+06	1.53058e+06	1.56745e+06	1.53176e+06	1.56545e+06
M147T500	147.076	499.659			163366	855368	731628	364489	323362	243128	292995	180012	212720	623215	340646	334690	319562	285737	419911	366164	386508	923873	441729	391991	686955	369897	193312	626310	409509	313784	235304	304454	891861	226299	424480	394737	998666	320109	190401	759672	261829	265384	516290	205769	502906	562949	538840	494636	681523
M87T653	87.0433	653.085			17045.8	16576	15042.8	19096.3	15610.4	13396	15998	12307.9	17733.2	17639.9	17225.2	12659.3	17443.5	17427.7	54923	17531	16101.8	16069.6	22948	24306.7	16778.1	17308.3	17346.3	16619.1	19614.1	18658.1	17623	15103.2	15392.1	16924.3	16749.9	16819.1	15614.9	19266.8	16379.2	19779	18188.5	15713.4	14041.4	18142	13594.4	18527.9	16730.9	16947.3	12327.3
M345T460	345.085	459.909			188597	177598	184415	174790	200421	180840	175508	190600	155378	152703	179978	109965	177800	161765	182918	164788	300329	89123.9	168852	167660	152840	67978.3	197439	162964	189354	170400	175549	175980	167280	186047	114310	181055	163105	153532	234961	180255	201806	174400	265176	168414	86135.2	161300	150884	170661	160462
M345T574	345.086	574.455			385274	421381	276559	195688	312257	335560	297031	327015	355205	198039	231911	328945	215901	203412	207685	210377	236251	231754	338744	205756	220806	146531	246797	428895	362791	203483	195918	296186	225715	284237	420174	220697	307212	159093	330267	233214	374835	201468	185147	289096	234029	256819	236529	237574	336258
M735T141	734.568	140.842			2.09514e+06	1.92123e+06	2.22788e+06	2.00901e+06	1.81701e+06	2.03916e+06	1.8008e+06	1.96671e+06	2.22131e+06	2.7824e+06	1.83599e+06	2.06947e+06	1.94065e+06	2.40259e+06	1.9544e+06	2.09812e+06	1.94137e+06	1.62994e+06	2.26829e+06	2.0061e+06	1.99336e+06	1.90212e+06	2.09117e+06	2.13263e+06	2.103e+06	2.07817e+06	1.8203e+06	1.7918e+06	1.77656e+06	2.20298e+06	1.88246e+06	1.99541e+06	2.7158e+06	1.78199e+06	2.36444e+06	2.03614e+06	1.94104e+06	2.02982e+06	2.01071e+06	1.88874e+06	1.86324e+06	1.81085e+06	2.06565e+06	1.7344e+06	1.8093e+06
M147T417_2	147.077	417.143			1.18253e+06	1.04188e+06	1.22406e+06	1.04077e+06	948976	964223	1.08621e+06	1.08243e+06	1.13476e+06	2.10762e+06	1.47412e+06	1.24152e+06	1.28978e+06	1.22319e+06	1.17182e+06	1.2866e+06	1.48294e+06	1.21559e+06	2.08854e+06	1.1779e+06	1.26359e+06	715333	1.15667e+06	934299	1.30757e+06	1.95822e+06	1.60895e+06	1.10305e+06	1.42847e+06	1.06765e+06	1.33316e+06	1.34563e+06	1.17195e+06	1.50089e+06	1.21812e+06	1.25213e+06	1.12492e+06	1.28366e+06	1.07966e+06	946210	1.11227e+06	1.21925e+06	1.12468e+06	1.48037e+06	1.12911e+06
M147T383	147.076	383.321			694102	629674	533276	644708	663349	472487	622038	602990	592405	644475	710322	2.18815e+06	735437	771150	677387	705801	2.50739e+06	681218	840684	2.36695e+06	638410	752848	638153	340259	596585	652963	361564	551572	727411	619426	724187	660214	701979	625407	572897	580027	709404	594171	669390	806432	684919	625275	684265	663340	672769
M735T39	734.568	39.484			624284	580164	666815	659621	623939	683000	629932	668393	678948	681093	602757	618664	596006	770295	658306	653566	586631	517373	538775	622476	688332	591513	610148	640772	612810	596082	597151	614244	520069	685560	641888	609825	641708	556322	773099	616656	629399	647533	652676	546495	723351	703242	686627	686701	686694
M735T112	734.569	112.085			439867	447814	576087	668226	547963	695604	636676	581144	435681	651430	368799	667250	371927	717954	638994	632827	552446	448339	523101	474731	549347	432858	365744	683124	703773	495398	559471	563908	505077	485615	409518	635484	587850	549475	756344	630479	684709	491277	645784	592081	540656	550777	531232	531134	531327
M735T60	734.566	60.4865			519418	445306	420813	501018	473210	528097	495714	502725	607591	596293	437845	513887	420457	479413	367780	481718	387624	462184	386673	454197	493078	492804	469185	515731	531667	171418	437266	439533	392187	485151	440837	458147	464253	157734	559305	518280	394818	510422	448372	213677	499049	499198	489472	517650	479566
M757T61	756.55	61.0935			18578.3	80453.6	87661.7	82856.2	87268.8	106463	75438.3	84905.8	75469.8	108653	57707.8	56781.2	55486.2	51452.1	61455.1	59543.1	51868.5	71596.7	59924.7	50723.6	84336.5	82768	51994.9	64645.1	67251.8	65415.5	62533.5	56692.5	60475.1	54141.8	60046.8	54412.1	67301.1	64144	63558.5	54546.3	3966.63	70011.1	71631.9	61078.6	102532	89933.7	91806.7	89928.1	91793.9
M757T138_1	756.551	138.339			387715	591122	592376	556002	621439	596249	515827	512576	585913	604706	394029	414636	470447	382326	457515	407322	408006	442424	489999	380715	470958	512137	444841	428452	488575	408372	488201	423936	484717	463087	437911	372817	533137	416753	418621	429420	472873	490060	497305	376004	456060	456129	451400	422904	456163
M735T87	734.568	87.052			562088	571577	442981	635096	370871	664148	534334	598981	609472	641545	481761	347756	462883	561129	423847	610260	429878	347810	358287	365853	438837	399785	409079	451932	543496	382108	405958	227298	440078	479814	426089	347946	372672	361675	270154	395385	334388	396482	573672	361559	408208	410942	294661	505836	389589
M757T85	756.548	85.266			24977.1	30825.9	34284.7	30698.7	34402.7	51645.8	29465.8	29707.1	32420	37027.3	24135.5	24486.2	24141.4	23876.1	28341.6	24344.1	23854.4	25245.1	24796.2	22774.9	28325.6	28163.1	24056.9	24182.8	25115.3	22477.7	24482.1	22029.1	23672.1	25067.3	22543.1	16177.4	26621.6	22804.4	23856.8	23697.7	26003.3	24682	29663.5	23831.5	26433.9	33890.2	33778.5	37715.8	32476
M831T86	830.566	85.583			544245	843089	729728	689266	517773	404764	589630	521223	142652	752116	778575	201611	735294	620802	676988	545273	513911	860642	554996	208820	561349	839881	479562	518141	514492	634004	552354	257614	656974	612433	573600	614302	120073	559490	107620	163722	812147	640298	858359	682065	583407	564760	584802	624417	584992
M243T61	243.086	60.535			228649	303666	318398	279042	302421	243971	278921	237653	213632	223288	428451	570845	404527	343702	262833	224486	258709	228119	242413	223643	215902	228401	277365	494317	362704	359383	267705	316581	234200	222155	209144	176858	305971	164912	158722	464274	300712	415858	191823	355156	317939	374773	231190	411450	301572
M114T193	114.065	192.719			81535.2	32597.4	58565.3	94381.9	101762	103114	89851	26676.4	94155.7	102319	47615.6	40862.4	61926.5	94763.5	89767.8	76346.7	71978.5	92723.9	61428.4	29456.6	91332.1	84485.9	81658	97040.5	25647.1	62544.4	82731.9	44250.5	47306.2	85484.4	84759.6	88926.8	41814.2	76058.2	84134.3	27036.8	87005.6	92823.1	85757.9	62437.1	80194.1	80000.5	80124.8	35183.9	60517.4
M282T387	282.118	386.968			22622.5	53234.5	151970	62308.4	43233.2	25356.1	32829	32869.5	132866	32972.9	62158.4	21830.4	79229	57574.6	90181.4	94232.6	81224.9	44329.7	30940	29808.9	21839.6	35556.4	53344.6	26634.7	35155.5	18755.4	88360.8	25359.5	32415.2	47919.1	14847.4	15417.7	35856.8	95882	20637.7	48393.9	27144.7	119615	14303.2	34971.4	42628.7	60962.4	45025.7	77313.8	42633.3
M282T331	282.118	330.844			33364.1	37710.3	42064.8	37996.3	32511.8	35909.2	47119.8	36107.2	36465.1	36577.7	34687.8	27205.8	29498.2	42674.6	39516.2	26429.3	30059.8	31248.1	30676.3	31721	26175	29844.9	31904.2	30339.7	25424.5	26051	23052.8	26495.7	23937.7	24800.4	25435.5	24526.4	23554.6	26185.8	28686.4	33485.5	26949.4	26237.2	28002.2	23653.6	32464.6	32481	32770.3	32100.4	33970.5
M831T132	830.57	132.051			6.41915e+06	6.71954e+06	6.46966e+06	6.42197e+06	6.74978e+06	5.82026e+06	6.99693e+06	6.70723e+06	6.85016e+06	6.86324e+06	6.38411e+06	6.72401e+06	7.13531e+06	6.48313e+06	6.43857e+06	6.70009e+06	6.33622e+06	6.79195e+06	6.8006e+06	6.06915e+06	5.30975e+06	6.40028e+06	5.69707e+06	5.94814e+06	6.19981e+06	5.9789e+06	6.15893e+06	6.23128e+06	5.4623e+06	5.45356e+06	6.2677e+06	6.29677e+06	6.98912e+06	6.4678e+06	7.33285e+06	7.14564e+06	7.58402e+06	6.21628e+06	6.69585e+06	7.0138e+06	6.42383e+06	6.4583e+06	6.45891e+06	6.45851e+06	6.4583e+06
M831T191	830.565	190.754			13160.4	16425.7	30607.9	18692.2	26385.4	13468.8	27490.4	14567.6	19480.9	36877.8	24401.8	17798.9	31033.1	26547.3	25003	17083.6	23913.1	119241	17944.2	21727.1	25385.5	11500.7	19547.9	21005	20747.5	26782.2	19292.1	31406.8	84752.2	24420.8	14732.2	25338.7	30536	13796.1	22734.9	24225.6	20535.6	27557.2	34376	17825.1	26756.6	26785.7	27608.8	21320	27563.8
M345T490	345.081	489.68			237269	331743	265200	261338	207566	288918	331224	230289	266586	320974	156180	199011	194995	221249	210798	227887	274158	287574	276070	252363	234847	267200	177663	146711	292043	247512	264825	310999	244248	254180	208759	240539	238538	279061	255569	392428	241654	288531	127295	252060	254760	277579	255947	276169	311156
M345T423_2	345.084	423.255			182796	160030	189632	199958	246591	220060	219419	297676	104076	153456	177531	196935	522890	232147	254806	188111	235270	161351	136825	234089	193299	337338	231468	129985	411483	221640	363931	220351	197008	155743	281707	211930	343769	173267	112559	194114	114253	275889	214902	176346	223931	266005	237046	229367	261122
M345T525	345.085	525.353			60603.8	47055.1	86595.9	62767.3	62674.3	142656	107577	78532.7	57715.7	108110	64383.2	36192	84800.3	68177.3	98966.8	64719.7	40178.7	32199.8	111031	162531	49831	57693.2	43010.9	71230.1	82241.6	87322.8	32040.7	63821.3	69694.6	83223.3	75618.3	43420.7	44175.9	35061.6	81438.6	68657.3	54342.5	64312.3	52792.3	47845.2	72585	75627.4	80193.7	73851.7	74540.7
M228T201	228.097	200.976			7410.61	11604.1	9770.41	10924.6	9066.53	10601.8	13235.9	8789.78	10297.9	12748.1	11109	10583.8	9023.3	13511.9	10549.5	8329.98	11635.4	8940.55	10115.4	11955.7	11120.9	13252.9	14473.9	9826.99	10516.9	9239.95	10117.2	12805.8	11485.2	10282.7	11209.6	11299.5	10076	12761.2	9275.45	9007.83	12275.3	10162.2	10058.6	12642.5	10503.7	10541.4	10699	11102.7	13054.7
M496T287	496.337	287.146			23049.8	14720.9	15430.6	16811.8	19897.1	32016.1	16455.1	27377.4	14806.6	15904.9	28796.4	29911.7	35672.8	21932.6	30220.5	24183.8	30741.5	30249.3	29315.4	29604.3	28578.7	25703	28477.5	24931.4	30290.2	26973.7	23188.9	28719.5	26733.8	26761.5	26782	23956.7	29145.6	27011.9	21961.4	27585.6	28750.8	35243.8	28022.9	28943.5	26247.7	26279.3	26930.9	27572.3	26554.8
M787T60	786.597	60.4785			891128	1.1667e+06	1.08479e+06	1.18149e+06	1.0678e+06	1.06069e+06	872201	991327	1.34423e+06	1.08317e+06	1.0222e+06	907196	875471	777257	1.21968e+06	98519.3	678957	969013	794241	1.04714e+06	1.04945e+06	975853	365238	781751	791494	701219	725923	631182	614455	745121	840452	502415	817827	844952	806115	409901	947731	942308	1.01555e+06	818566	884707	874202	834058	880860	903278
M787T120	786.6	120.08			786100	937903	780910	999593	1.06371e+06	1.00628e+06	737157	902476	1.09958e+06	868851	927357	903694	761781	1.39138e+06	1.03396e+06	816523	619323	816667	853821	789958	1.53283e+06	786241	626315	735616	666517	603424	550853	653913	522509	708449	1.07319e+06	571497	1.41124e+06	791536	1.09047e+06	764417	205325	782334	1.49087e+06	717244	523648	656170	638176	771709	656464
M428T446_1	428.036	446.258			87864.3	99035.6	114119	116334	111319	121654	87815.1	87736	78938.4	89082.3	108984	97130.9	106083	105657	112015	107985	95368.2	96192.6	115368	98732.6	132827	98711.9	113017	63240.3	92853.3	109301	101484	94422.6	113266	117269	116614	124594	99963.9	102487	86075.4	112853	107671	117648	110439	133015	106527	97368.8	106542	106510	105049
M184T39	184.073	39.454			1.1737e+06	1.45276e+06	1.61855e+06	1.36354e+06	1.39859e+06	1.41529e+06	1.32883e+06	1.53372e+06	1.97084e+06	1.89318e+06	1.80907e+06	1.63514e+06	1.07643e+06	1.20038e+06	1.4433e+06	1.07364e+06	1.12621e+06	1.18048e+06	1.37043e+06	1.63014e+06	1.79374e+06	1.28012e+06	1.30381e+06	1.28348e+06	1.01843e+06	1.05027e+06	1.41938e+06	1.14618e+06	1.16239e+06	1.16693e+06	1.42488e+06	1.7672e+06	1.45456e+06	1.85259e+06	1.27373e+06	1.51717e+06	1.29234e+06	1.77413e+06	1.59678e+06	1.24872e+06	1.16936e+06	1.20635e+06	1.20641e+06	1.17184e+06	982200
M243T46	243.087	45.99			107745	170441	127746	127278	143693	122443	130496	130876	121317	114986	115927	288103	205700	139528	123232	109224	124772	126596	106712	125434	115236	102923	140828	199916	119335	131106	95966.4	133514	112817	114073	126211	113723	123615	102188	92539.3	229716	126201	127120	110251	127081	127632	129214	141630	129664	162915
M265T445	265.111	444.975			118354	119512	123099	116839	142310	124214	134400	130184	132684	148199	100564	105415	147441	122553	117046	126251	145631	153311	184130	116271	101205	99992.8	111927	77379.6	107506	116388	97984.3	101512	88492.1	105326	107667	119447	255665	104460	107349	110742	112035	120471	119597	142473	123875	110256	120384	121351	119280
M265T308	265.111	308.225			25289.5	25663.5	28240	22814.7	25272.9	27967.7	24848.8	30077.8	25102.1	39735.9	22864.8	44683.4	25577.4	29877.8	24178.4	38518.9	33178.1	25572.5	41815.4	41002.4	21433.6	23156	40639.2	52134.4	43887.9	28530.9	28128.5	26693.9	23632.1	19393	26273.2	23119.9	26979.6	26927.8	28197.2	27785	27078.8	25259.6	28008.9	23537.1	25717.5	25741.9	40526.2	25826.2	27887.5
M831T167	830.566	167.439			203035	148366	147541	134273	20752.9	21900	151993	130831	148597	146283	22167.7	138107	139624	27617	182630	151962	28677.3	127329	145657	196011	112419	124159	20359	132596	144147	134327	142056	136169	123049	151553	126251	30963.2	204977	156015	159463	157456	159750	190065	204484	138648	100729	52284.4	107088	83426.2	107189
M166T285	166.085	284.566			71548.9	66995.3	73968	84326.2	186258	79150.6	74456.2	61330.1	74463.1	86600.4	37069.7	101740	96829.4	52524.6	69717.3	70752.4	98836.5	98761.1	93492.7	75122.3	67805.9	76658.9	97354	81063.8	84221	195027	88107.8	105211	135390	102500	88813.3	104076	102864	97050.2	57039.3	79743.5	89413.5	66929.9	152728	83362.8	67742.6	77132.1	80516.4	78872.4	68194.6
M166T304	166.085	304.124			27961.1	28484.3	28037.8	34449.8	33087.6	34837	26381.1	35311.4	25893.8	36143.1	27470.4	32945.4	35265.1	26625.1	27263.1	30163.7	34131.3	29051.6	38890.8	41007.3	8829.79	22823.6	31014.8	40099.7	33531.3	37409.9	38683.4	36632	34634.6	28799.2	31073.7	26874.3	44301.8	22749.1	37378.7	46022.6	24094.6	40794.4	35849.4	39009.2	40110.8	36435.3	36014.5	34402.3	28564.5
M265T365	265.11	365.029			936040	162077	784784	833608	840949	251859	253863	272348	908009	594945	759399	201128	879098	758320	761079	229387	848458	806256	226172	184373	970107	894783	196325	114619	172422	353977	405424	795431	467270	704004	752144	774754	191670	754618	815328	732155	838742	1.10016e+06	230551	808774	830430	814850	437635	795019	831305
M184T574	184.073	573.549			1.67214e+06	1.34522e+06	1.4471e+06	74832.2	1.28301e+06	1.58721e+06	1.5225e+06	1.46069e+06	1.28058e+06	1.21776e+06	1.4335e+06	1.3312e+06	1.23419e+06	1.31708e+06	1.21216e+06	1.08219e+06	1.5151e+06	49643.5	1.57287e+06	1.17069e+06	1.48026e+06	1.50766e+06	2.01954e+06	1.51625e+06	1.23142e+06	1.47214e+06	221134	1.626e+06	2.0741e+06	1.50017e+06	42140.3	50183.6	24849.4	1.3483e+06	1.11523e+06	1.08056e+06	1.21091e+06	1.33606e+06	1.02521e+06	1.25383e+06	1.22825e+06	62778.1	1.21353e+06	1.18642e+06	1.20595e+06
M231T415_2	231.097	415.445			84050.2	93849.6	96214.3	93546.9	94887.5	88394.8	94133.4	77682	87428.6	104191	116676	102257	96356	87305.7	87067.1	91079.9	89725.5	104630	98354.8	86528	96663.5	88633.4	88880.3	75792.3	83427.7	102038	68235.8	105722	82507.5	98783	83794	89532.5	107055	98295.5	86536.4	99575.6	88744.5	94036	111494	119090	91268.5	86546	89350.7	91223	93736.2
M148T460_1	148.059	459.706			29809.1	31744.8	44270.8	55694.3	95751.8	87044.5	92200.6	39743.4	112427	2679.01	14547.9	35686.3	61465.2	18364.9	96224.8	22769.1	17361.8	19937.2	108129	42314.4	22896.3	72942.7	104413	31417.1	44288.5	17368.3	31043.5	76228.2	44638.9	53974	23679.9	25003.7	40788	23600.6	21963	44099.9	69616.9	47687.4	95059	30741.1	25923.6	29796.2	35856.8	30168.7	29901.5
M148T426	148.059	426.43			11993.5	7357.31	61557.7	23798.3	27716.5	66097.5	10050.8	45370.8	16024	11137.9	30155	16748.9	18668.7	14270.8	25256.2	11043.5	23284.7	13181.5	34073	91955.8	19428.9	16463.9	61392.5	9847.6	59799.9	14413.1	14097.1	21787.5	57386.2	21716.5	12647.3	18382.7	10751.1	53530.1	47660.3	11618.3	11428.4	69395.1	48290.7	18693.5	30777.3	25098.4	24189.2	33516	24503.5
M130T198	130.085	198.308			16252.3	28463.2	25814.8	26841	23261.2	24507.9	12358.3	14362.5	23083.7	20770.9	16876.1	16104.3	20230.5	16234.2	13097.4	23275.4	13224.6	23251.6	9148.31	23647.9	21830.4	14393.3	14916.4	9972.89	10264.4	14548.4	9209.99	14456.5	16620.6	20730.7	13503.4	13480.1	15329.7	13048.5	14468.4	12807.1	14052.7	14769.2	15298.3	14708.8	22848.7	21651.5	20808.4	21653.9	20801.8
M126T267	126.02	267.272			38382.5	33453.7	36616.5	34764.1	40731.5	28955	37219.1	49244.2	37272.8	28733.7	26908	32506.3	48063.2	40918.2	36639.9	49932.5	28490.9	31695.9	39234	27558.2	37287.5	48112.3	38926.7	38233.8	52550.1	38838.3	35886.4	34964.2	43017.2	37215.9	41463.4	44373.4	40485.2	40273.7	45785.3	38356	52119.1	37214.9	42557.3	41525	35209.6	37414.6	40674.5	40271.8	32685
M184T138_2	184.073	137.714			3.12359e+06	7.45315e+06	2.96632e+06	7.25684e+06	8.19028e+06	3.34151e+06	1.59312e+06	7.61567e+06	7.56718e+06	7.31059e+06	1.63133e+06	2.09624e+06	5.13224e+06	4.07305e+06	2.34235e+06	2.23846e+06	3.37445e+06	2.37269e+06	1.41014e+06	7.41051e+06	6.94464e+06	3.56994e+06	7.08477e+06	1.3875e+06	3.54918e+06	3.66301e+06	2.3546e+06	3.34451e+06	3.30232e+06	1.64722e+06	7.69868e+06	7.83878e+06	7.63328e+06	2.01903e+06	4.08898e+06	1.62283e+06	1.84179e+06	1.86471e+06	6.06215e+06	7.54641e+06	1.87829e+06	4.37498e+06	4.19931e+06	3.4323e+06	4.12017e+06
M184T61	184.072	60.9625			1.03108e+06	939822	950192	1.13188e+06	1.05022e+06	1.19187e+06	1.09216e+06	932240	139068	982014	891980	505598	988012	951479	1.00144e+06	616296	829286	956019	1.0622e+06	138578	1.11938e+06	1.01973e+06	1.00144e+06	892813	903563	847594	976350	967214	964317	901099	984889	943875	943408	924211	612843	927730	506120	948586	455208	484605	372368	600692	581156	643312	559939
M184T85	184.073	85.098			1.56035e+06	416165	413157	555635	394304	1.3602e+06	531886	430526	420714	464600	1.51716e+06	1.12944e+06	373967	1.01472e+06	1.0512e+06	1.17291e+06	597691	537049	1.10548e+06	299438	343460	409960	258519	751457	386303	490636	445436	350801	1.25613e+06	382735	528737	459455	463026	373529	403521	397177	550046	474929	511784	353282	429082	424437	489725	589989	455216
M184T416	184.072	416.141			10032.8	7656.19	11103.9	7779.06	8540.44	9192.84	8093.68	9884.94	9045.32	8318.3	10334.4	9840.23	8863.87	8810.11	8563.27	11883.6	8535.64	9737.84	9321.93	10299.2	8829.38	9302.28	7654.76	8509.54	7062.51	9737.9	4156.97	7694.02	8415.88	8794.11	9193.13	8275.65	8363.37	7226.19	9244.92	8842.29	9206.41	10577.8	8730.82	9732.84	9277.79	8256.88	8567.69	8742.48	8352.29
M148T488	148.059	487.603			7458.59	10117.2	19170.8	41475.1	20616.1	28567.1	16130.5	11174.6	37877.8	25157.5	22307.9	12476.7	7757.63	18449.3	43930.1	15913.4	19158.7	22808.7	31174.2	49419.6	11647.5	39547.3	9079.24	17953.4	21311	16649.8	15439.3	21110.1	9273.29	15640.4	21632.4	8536.12	12013.5	11600.4	9076.95	13889.3	25740.2	16340.4	7076.12	28078.9	21508.6	20193.3	20828.3	20203.6	19667.5
M285T369	285.127	368.514			7624.72	13175.1	12620.9	11829.9	10780.3	11075.7	10158	11896.1	12401.8	11922.9	11310.3	10480.3	12098.3	8901.68	10698.6	10421.8	13473.8	11805.5	13820.2	8036.35	13005	10680	12066.8	8990.05	11979.4	12444.6	5266.8	10981.5	13902.7	15503.5	12689.9	11614.2	11738.2	12120.9	9465.83	9613.14	11611.4	11001	7652.56	6649.14	11765.2	8212.68	11323.6	11393.1	11827.4
M146T223	146.164	222.827			10583.1	10289.7	9737.39	11384.3	9600.59	10464.8	10793.2	11053.4	11424	10412	11196.9	12418.8	10339.4	10269	10353.9	10092.3	12464.1	11127.7	10761.3	10898.5	10453.3	10765.6	11833.4	7883.14	11709.5	11719	10703	10474.6	11164.8	13026.9	10510.1	10629.6	10633	11700.7	9728.33	11609.5	10758.5	10390.7	9427.54	10404.1	10560.7	9632.6	12486.3	10585.3	11111.9
M454T171	454.29	170.683			282296	29401.5	202264	181757	182698	266120	302793	304592	268739	300146	239690	42141.2	334559	189314	235953	41279.7	313040	87351.2	208886	69784.9	316169	48743.9	188251	206076	49426.4	303192	194689	52763.7	245053	27983.1	64457.3	244576	46666.3	55066.8	223836	218659	233604	40288.3	49054.6	70028.9	141763	203178	202631	201629	107396
M184T430	184.072	429.773			37284.4	18783.7	52179.9	38070.7	54127.4	50844.8	18728.4	47248.6	19611.3	33209.9	50086.4	26037.8	61547.8	37507.2	35779.3	50896.8	45908.7	18083.2	58335.4	262187	37632.2	19053.9	43514.4	37642	36568.2	20870.1	36175.2	14175.7	37594	48954.8	304883	44939.8	16210.5	269150	31343.3	39375.1	369470	45765.2	18486.9	250617	35614.4	35355.5	20959.6	22927.8	35047.4
M142T486	142.025	485.993			6576.16	5881.58	5714.16	6456.37	4920.82	5409.06	6005.6	5300.67	7012.82	7059.41	6802.56	5649.52	4479.99	7060.08	4939.17	5708.63	5313.85	3934.4	5205.31	4143.53	5225.07	5272.58	5800.14	2401	5442.97	5364.79	4243.82	5875.44	4658.77	4979.41	4734.89	5038.1	4323.16	6338.07	5406.1	5404.49	5421.39	4960.26	5367.59	5191.87	4694.26	4573.88	4603.64	5501.84	2888.81
M227T463	227.112	463.402			42144.4	40210.7	47465.2	44940.7	52449.2	35865.9	34247.2	37457.4	34667.2	32397.6	47888.5	40450.1	40852.7	29589.9	34082.4	46106.3	27366.7	45168.5	26892.9	47373.9	30173.6	31987.1	25094.3	21678	19258.5	28710.9	20372.9	27962.9	20424.9	38286.7	20744.1	19544	24357.3	15409	22158.6	23211.4	24009	15402.4	25227.8	22434.3	30114.3	29784	30879.2	31877.5	30870.1
M227T486	227.113	486.173			26601.2	24701.5	38720.5	19659.1	32797.2	28566.6	15958.8	15351.1	24303.9	17901.2	27948.8	16484.8	20154.7	16520	24583.1	43737.6	11907.6	14102.3	17422.6	25455.1	19255.2	16484.2	12642.6	15294.9	12459.2	15925.2	9003.13	19656.4	15573.7	19303.6	14480.8	13565	13992.9	12401	16306.9	13594.6	16547.5	11624.1	15802.7	15430.9	23892.9	32081.7	24057.1	21700.1	21839.2
M146T331	146.164	330.835			12528.1	13467.5	14453.1	12602.5	12933.9	12820.8	13818.2	13914.4	12398.8	12449.9	13552.1	11941.4	14318.9	15208.1	14113.9	13066.9	12937.6	14648.7	13809.6	11478.6	13283.6	14320.9	11564.6	17200.2	13460	13762.7	15754.8	13232.4	13272.9	15146	13218.7	14007	11409.6	17546.9	12930.2	13889.8	12171.4	14189.8	13736.8	12826.6	14303.3	14312.6	14337.2	13876.2	14356.5
M231T314	231.098	314.139			13970.8	12880.3	12699.3	14764.2	12442.2	10704.2	12700.5	11927.1	14543.1	14114.3	11432.8	12700	10809.5	11692.9	14747.6	12200.5	23451.2	11862.5	10629.9	14038.2	14138.1	13594.9	14065.7	13422.1	11564.1	10996.4	13744.2	11670.5	14052.3	12772.2	13457.3	12576.1	11722.6	13936	12823	13212.7	27706.2	11323.8	15058.1	13292.7	13102.6	14033.7	13391.9	13097.3	13406.8
M227T421	227.114	421.239			579075	771633	957713	793396	974873	498689	812145	811856	492393	522471	1.11209e+06	627351	553935	447364	661924	546822	471630	610504	438339	767665	382168	507679	493301	303379	411164	523998	227142	571951	339672	551634	294109	248776	440999	195439	227217	330316	337097	229338	350466	393133	489289	491267	487290	524438	491376
M786T480	786.161	480.495			1723.01	1476.2	2647.9	2540.93	2175.49	1863.21	3085.22	851.614	2337.66	5483.49	1242.64	1697.08	2034.46	1794.2	2216.74	1630.62	3255.58	2365.03	12012.6	2166.09	1965.23	2428.28	2519.94	1959.67	2358.93	3114.44	3367.04	2098.76	2156.81	1954.35	4940.46	3433.42	4229.28	2623.48	1638.17	2142.82	2978.12	2406.31	3026.2	2829.68	1940.19	1992.78	1989.53	1819	1816.12
M227T445	227.113	444.92			212247	230574	268856	251413	278409	231741	199613	227111	182901	208680	336131	249786	164043	198318	182245	224661	146758	197433	144791	265254	115390	128827	169331	118337	104309	161611	82883.3	167749	102654	184972	83271.1	71180.3	129835	56326.2	79198.1	112404	36550	65866.2	114129	42548.3	165974	162612	167605	170370	176620
M285T343	285.127	342.513			39602.3	44419.7	45572.8	38554.3	47034.4	52871.2	35936.2	40116.2	40129.6	39326.1	40819	46247.3	45379.2	49862.1	46871.8	45220.2	49804.9	36747	37680.6	39702.6	50325.8	42675.3	43591.7	43891.1	31838.1	39545	48776.6	31887.9	47857.8	40654.1	44732.9	42234.9	39047.8	40187.5	49533.7	48702	40122.8	38901.4	39654	42390.4	45656.2	45682	45407.8	38679.3	44387.5
M192T387	192.023	386.939			77504.3	60754.8	76571.1	78193.1	73691.2	88917	80450.4	82452.7	74034.3	85855	61488.1	76951.4	84799.6	81944	57337.4	69735.9	54813	70628.6	83257.3	79811.5	68829.2	55115.3	51687.6	71043.2	76138.3	84651.1	84566.8	83243.1	79619.8	88466	79416.1	81725.3	86550.8	79846.6	81417.7	85358.1	60741.6	85468.2	87628.6	87754.1	84780.7	69649.5	82654.9	83594.1	82713.9
M787T137	786.599	137.067			2.40289e+06	2.50991e+06	2.48029e+06	2.70127e+06	2.39872e+06	2.7404e+06	2.08098e+06	2.23903e+06	2.8502e+06	2.37778e+06	2.77031e+06	2.32188e+06	2.24834e+06	2.39206e+06	2.84083e+06	2.39947e+06	2.11348e+06	2.38429e+06	2.38332e+06	2.42469e+06	2.30876e+06	2.2542e+06	2.00417e+06	2.28126e+06	2.09496e+06	1.9935e+06	2.21558e+06	1.8397e+06	1.81854e+06	2.0073e+06	1.94287e+06	1.94557e+06	2.33871e+06	2.45548e+06	1.95505e+06	2.25356e+06	2.35523e+06	2.51456e+06	2.54877e+06	2.13259e+06	2.48741e+06	2.29e+06	2.24072e+06	2.24007e+06	2.24123e+06
M146T259	146.164	258.902			5966.91	6428.23	5750.5	5818.81	5516.69	27468.5	6160.66	7575.69	6086.1	6541.22	6108.82	6510.61	5839.86	5887.79	6145.55	5483.33	5835.51	6013.49	5662.09	5490.88	5348.2	5599.83	5398.88	6246.86	6968.87	5721	19103.6	5361.88	7370.69	6103.46	6099.16	6625.55	10772.6	6080.06	6022.97	6124.42	4948.64	5928.6	6719.79	6162.84	7962.47	8426.54	8009.82	8138.86	8015.68
M284T272	284.098	271.77			83443.3	90335.1	114787	111497	71971.8	86525.7	82491.6	56677.2	122049	79258.8	66534	78824.3	77833.3	78315.1	93898.7	58807.6	84780.3	64273.4	74562.2	62878.1	56284.7	44168.4	73509.5	72947	51740	49313.2	58874.9	60031	57031.5	49390	57708.4	78348.8	57231.1	53824.6	55590.4	55889.2	63199	75337.5	65487.5	35663	73523.6	69750	49624.3	81039.5	69823.9
M284T303	284.098	302.829			20485.8	24298.3	29801.8	23301.5	16155.1	16885.5	31626.4	20777.1	21858.4	24686.9	22530.5	21684.5	19105	16464.3	18707	14512	20737.5	18531.2	20413.5	19677.1	13625.6	17513.2	18209.9	20771.3	21114.5	24128.2	14484.8	21545.8	18109.8	19874.9	20223.9	15109.1	23392.1	19009.3	12199.7	21923.5	20570.9	17230.5	19742.9	23300.7	18952.7	18049.3	19893.9	19528.8	19846.2
M284T227	284.098	227.48			3915.96	4168.09	3946.68	4058.03	4567.13	4389.48	8558.41	4724.54	3361.81	4112.76	3751.83	4669.66	4114.49	4032.88	5073.19	3675.85	3929.01	3764.79	4403.61	4040	4430.85	3170	9636.22	4412.22	3537.79	3814.4	4477.76	4642.05	4166.77	6449.9	4553.23	4811.65	3681.13	4481.17	3528.13	3988.31	7604.4	5524.76	7786.98	5806.46	4020.18	4444.66	4193.14	4104.5	4097.63
M176T418	176.102	417.915			42633.3	67379.6	68688.8	73714.2	67473.1	84499.4	81719.7	50235	45282	68824	77843.2	86069.3	334699	66541.5	64510.2	61383.8	61575.8	76174.6	85648.9	63113.4	43152.3	32812.2	46775.7	31715.5	35934.1	40611	25389.7	37243	37606.6	41316.6	40385.5	44110.2	36102	33688	84843.1	47298.4	33242.1	42156.1	38550.3	198342	39944.1	40217.1	44391.3	38569.4	42682.7
M176T460	176.102	459.853			22336.3	122663	96187.6	116963	55749.5	126845	133002	111457	83261.4	43808.4	43597.7	130227	97145.2	119949	110521	84411.1	93983.1	93222	86034.3	49756.9	69304.7	47433.6	69505.6	43377.4	28913.1	39135.4	48000.3	26671.8	47974.8	60898.4	46711.6	4793.27	26989.7	42964.8	25851	52143.1	48326.5	9090.05	22021.1	65342.3	58064.3	61521.8	68839.7	57950.3	56320.8
M137T227	137.046	227.497			1.00499e+07	1.12239e+07	1.12256e+07	1.15959e+07	1.09424e+07	1.00314e+07	1.24351e+07	1.04004e+07	1.03925e+07	1.10949e+07	1.02867e+07	1.13985e+07	1.1666e+07	9.25554e+06	1.02548e+07	8.83915e+06	1.06474e+07	1.05106e+07	1.02481e+07	1.0299e+07	8.94539e+06	8.84469e+06	1.04137e+07	9.56749e+06	1.01387e+07	9.98542e+06	8.14631e+06	1.01671e+07	1.00172e+07	1.01263e+07	1.06658e+07	1.03675e+07	1.02217e+07	1.00283e+07	9.5635e+06	9.75399e+06	1.05086e+07	1.02532e+07	1.01773e+07	1.09771e+07	9.40583e+06	1.02216e+07	1.00525e+07	1.03009e+07	1.02251e+07
M137T254	137.046	253.923			3.86169e+06	5.89778e+06	6.09554e+06	4.97361e+06	5.10441e+06	5.29135e+06	5.94115e+06	5.73363e+06	4.8325e+06	5.20048e+06	5.66181e+06	5.27511e+06	5.31962e+06	5.40764e+06	4.63531e+06	3.61068e+06	5.43773e+06	4.95547e+06	5.39804e+06	5.59937e+06	5.57607e+06	4.09005e+06	4.66483e+06	5.57501e+06	5.91044e+06	4.12102e+06	5.5451e+06	5.53555e+06	5.34461e+06	4.64903e+06	5.64743e+06	5.0689e+06	5.28676e+06	4.57151e+06	4.53479e+06	5.68767e+06	5.13746e+06	5.17594e+06	5.30515e+06	5.6136e+06	3.92102e+06	4.78158e+06	4.75125e+06	5.10585e+06	4.69056e+06
M137T166_2	137.046	166.196			3.5302e+07	3.65093e+07	4.0415e+07	3.85842e+07	3.22637e+07	3.05386e+07	4.01914e+07	3.45127e+07	3.90804e+07	4.42824e+07	3.28727e+07	3.13644e+07	2.22511e+07	4.16862e+07	3.00374e+07	2.83445e+07	2.89756e+07	2.65199e+07	3.10777e+07	2.85543e+07	2.58325e+07	3.19356e+07	3.01058e+07	3.10569e+07	2.76816e+07	2.79227e+07	3.21326e+07	2.37398e+07	3.01272e+07	2.3339e+07	2.42733e+07	2.15829e+07	2.27212e+07	2.37962e+07	3.08274e+07	3.28305e+07	2.43881e+07	2.38898e+07	2.70414e+07	2.68154e+07	2.62572e+07	2.63608e+07	2.62466e+07	2.63613e+07	2.56591e+07
M184T172_2	184.072	171.882			2.26009e+06	1.96927e+06	1.9288e+06	2.15685e+06	2.01243e+06	2.472e+06	1.76761e+06	1.97534e+06	1.9681e+06	1.94593e+06	2.22915e+06	2.21864e+06	2.51685e+06	2.10611e+06	2.38684e+06	2.0076e+06	2.19051e+06	2.11281e+06	1.98386e+06	2.03536e+06	1.83013e+06	2.18448e+06	1.7986e+06	2.22082e+06	2.09456e+06	2.38325e+06	2.1857e+06	2.39644e+06	1.95201e+06	2.06511e+06	2.10508e+06	2.34614e+06	2.18094e+06	2.16632e+06	1.98822e+06	2.04735e+06	2.07605e+06	2.24859e+06	2.15597e+06	2.16372e+06	1.8921e+06	1.93168e+06	2.11221e+06	1.90553e+06	1.89251e+06
M400T142	400.34	142.148			306998	242493	177270	153871	185505	279359	179588	116039	176593	188856	599314	160480	92087.1	441597	454578	338349	108384	235723	107531	102429	453165	393031	485225	196192	161684	148006	251031	512726	347374	170913	115303	93202.5	124649	239706	130626	242850	533615	251109	338901	238907	173603	171701	171672	171652	171706
M496T228	496.337	227.878			46163	42578.6	40614.1	43206.3	56691.2	68529.1	46342.3	49063.4	31527.6	35875.8	82749.9	83699.8	96990	54210.9	82967.5	53458	78859.7	50201.4	58259.3	84938.7	68450.1	53216.9	70846.2	52701.3	60853.6	77731.4	45415.2	68397.4	74318.2	75373.1	73914.4	64326.2	66064.5	55187.6	51867.5	56706.1	64869.5	73919.7	66333.6	80173.2	59467.4	61616.6	63390.3	62958.2	176456
M150T305	150.057	304.803			28080.1	32031.7	44544.2	41899.9	49897.1	41872.6	22437.1	58410.8	37078.2	42148.5	33433.2	38129.2	58321.5	32238.5	38821.5	21090.4	48937	47134.1	50125.7	44962.8	34180.6	32958.9	34831.5	39864.6	30782.1	36537.1	50628.4	44402.6	41679.7	47111.2	36334.5	38740.6	45618.2	38532	33597	41729.3	34192	38317.7	33788.6	44061	41913	41257	45200.5	40973.6	43494.3
M291T456	291.13	455.879			1.81305e+06	1.34918e+06	1.11676e+06	1.61919e+06	1.23695e+06	1.28739e+06	1.16303e+06	1.23834e+06	1.449e+06	1.3833e+06	869679	1.24399e+06	830723	879842	758529	1.35267e+06	1.22197e+06	1.21587e+06	1.02698e+06	684307	1.61941e+06	1.26347e+06	1.3954e+06	946664	1.20019e+06	1.36315e+06	1.23461e+06	1.37633e+06	1.09331e+06	1.10771e+06	1.03765e+06	1.08104e+06	862183	1.41646e+06	1.06153e+06	1.07473e+06	1.46985e+06	927698	1.45875e+06	1.26145e+06	1.31372e+06	1.20075e+06	1.22419e+06	1.22346e+06	1.20075e+06
M524T181_5	524.371	181.33			3.75423e+07	2.15507e+07	2.01721e+07	2.27113e+07	2.42624e+07	3.07158e+07	2.11802e+07	2.9411e+07	2.26773e+07	2.01178e+07	3.62493e+07	3.58031e+07	3.6002e+07	3.27739e+07	3.55832e+07	3.79076e+07	3.48045e+07	3.82151e+07	3.43452e+07	4.29072e+07	3.51976e+07	3.41729e+07	3.44771e+07	2.97699e+07	3.62003e+07	3.70564e+07	2.93649e+07	3.37135e+07	3.48103e+07	3.45281e+07	3.93118e+07	3.84704e+07	3.72539e+07	3.98352e+07	3.1875e+07	3.28841e+07	3.44284e+07	3.88822e+07	3.90286e+07	4.09559e+07	3.15728e+07	3.19497e+07	3.15031e+07	3.1258e+07	3.16683e+07
M313T124	313.272	123.576			10919.8	12548.3	33235.3	45657.3	12202	79408.4	13230.2	13089.2	5321.51	10879.4	17725.6	16748.1	47029.2	55128.9	93419.9	93927.8	103561	16931.7	3648.28	15295.7	18734.1	17749.9	14385.5	14216.4	15739.3	17122.7	12974.9	15498.9	92669.9	89339.2	16691.3	11500.1	14434.7	5986.57	15992	2554.48	15779	11985.6	15857.1	16082.9	55694.3	163176	54172.5	55358.3	54586.2
M184T285	184.071	285.232			8206.96	9218.94	2744.07	8815.25	7999.52	8418.27	9357.03	8478.14	8154.56	7975.3	7755.45	7496.19	8220.59	10768.5	8392.2	2081.9	10319.6	9310.16	8829.63	7811.07	9556.23	4436.18	2452.51	1919.55	3495.07	8931.48	8456.93	4013.61	10473.4	9549.46	6279.31	9111.3	8621.02	2875.2	8930.46	9224.61	8683.56	7968.98	9313.57	9439.79	8998.71	9129.33	9010.05	9223.16	9143.78
M496T166	496.34	165.533			4.20721e+07	2.50916e+07	2.17492e+07	2.48367e+07	3.00386e+07	4.2666e+07	3.15008e+07	4.7536e+07	2.48373e+07	2.57435e+07	4.21909e+07	4.54935e+07	4.40481e+07	3.21943e+07	3.99064e+07	4.03933e+07	3.82701e+07	4.28796e+07	4.13613e+07	4.50575e+07	4.92177e+07	4.23778e+07	3.87339e+07	3.49757e+07	4.93522e+07	4.06135e+07	3.45176e+07	4.23388e+07	3.99496e+07	4.36036e+07	4.40407e+07	4.13514e+07	4.058e+07	4.226e+07	3.78884e+07	3.83732e+07	4.37251e+07	4.49774e+07	4.01424e+07	4.46283e+07	3.50892e+07	3.54599e+07	3.54602e+07	3.57047e+07	3.57566e+07
M282T423	282.118	422.927			26274	34641.4	45524.4	39903.1	51097.2	43067.4	49370.1	35574	32230.9	38527	37378.5	45428.3	29997.3	31903.9	32068.6	28030.2	28451.3	19493.1	39837.6	30542.9	25855.3	23544.8	35832.8	17276.1	23356.9	21652.8	14784.2	11091.7	22964.9	23255.7	22033.9	34018.6	21324.2	19170.2	20728.8	14551.7	26837.5	25755.1	32284.6	22832.9	25635.6	25612.8	24625.5	26183.7	26192.4
M114T339	114.065	339.306			232880	213851	222953	231192	236947	241781	225603	213363	241440	226556	230024	226896	243126	219462	224733	208214	217474	231113	236488	231252	228062	222390	222231	175463	191818	225263	211480	209390	219275	217412	229546	222367	218856	212941	213272	215376	211452	224730	232235	222461	224584	242175	225134	218713	228311
M137T287	137.045	287.177			2.34317e+06	2.18457e+06	2.15351e+06	2.19074e+06	2.05135e+06	1.93289e+06	1.21762e+06	2.17099e+06	1.38742e+06	2.76945e+06	2.29189e+06	2.17472e+06	2.25044e+06	1.2283e+06	2.50912e+06	2.16322e+06	2.11346e+06	2.07141e+06	1.98476e+06	1.87506e+06	2.02076e+06	2.17359e+06	1.43815e+06	2.08177e+06	2.33633e+06	2.04509e+06	1.80939e+06	2.1595e+06	2.09463e+06	1.13619e+06	2.0202e+06	2.07819e+06	2.04358e+06	2.2317e+06	2.14015e+06	1.973e+06	2.25869e+06	2.26165e+06	2.18589e+06	1.43997e+06	1.98356e+06	1.31538e+06	2.14639e+06	2.14273e+06	2.13009e+06
M137T305	137.045	304.814			413349	440946	481096	420519	415659	400733	512353	448333	454177	428242	427031	419814	427890	387847	449196	357842	466758	399345	449284	403486	360514	370575	459231	448495	401457	422412	409299	446751	388276	394413	411567	400504	477176	403818	410264	460221	394348	387395	416047	452674	381889	425536	446264	435995	428715
M489T430	489.114	429.555			105663	95101.7	88217.2	87532.2	121740	85485.4	78674.6	84617.6	91806.5	77848	100365	91132.1	98243.4	50528.1	61287.6	99642.3	65815.4	87300.7	99363.6	93269.2	107467	91457.6	88269.5	46796.8	85434.3	94285.6	62551.3	72062.2	92212.7	103453	89357.4	96849.4	86324.1	81806.8	73932.3	82234.5	86051.7	87745.7	87586.1	97427.4	95490.4	83066.2	86229.1	87610.5	86261.6
M400T126	400.34	126.007			36349.3	29877.9	22515.6	24380.4	18165.7	31064.1	23389.7	15997.4	27081.9	25385.1	67958.6	21276.8	14263.7	46201.8	52622.1	51562.9	12689.7	31471.8	12997.4	12756	47344.1	50544.5	57608.8	20930.2	20254.4	15085.4	26669.8	61642.5	44492.5	24181	15958	13113.6	16016.2	33740.8	16211.2	33076.1	79972.7	25371.2	46562.7	23200.9	49367.5	47653.6	50771	49355	50099.2
M282T128	282.118	127.526			9491.05	10154.5	9896.38	13100.8	5622.9	7103.09	14763.9	9929.02	11548.8	14445.9	8881.19	9594.25	4796.26	10996.8	9321.73	4775.77	6878.91	6310.65	5704.51	5406.17	4449.56	6312.99	9504.63	7257	4581.82	4494.79	4921.34	3659.32	4664.2	3892.83	3446.59	2555.95	3408.02	2794.17	5001.84	5330.6	4013.26	4016.74	4683.6	3212.71	3522.27	3521.34	3458.83	3522.69	3521.48
M313T240	313.272	240.154			31225.9	24895	33335.6	35010.6	33594.1	43584.9	23680.6	30191.6	23047.1	27746.8	31561.4	30811.9	40322.1	30579.5	35481.1	29478.6	32016.7	27339.8	31991.7	31181.9	47987.2	32730.6	31756.1	31118.3	33222.5	33621.5	30627.9	40520.7	32981.1	43691.8	28611.9	26618.5	26075.8	26630.5	27376.1	27008.1	36362.7	32812.3	41621.7	43561.5	29716.2	31043.5	30106.7	32416.5	30537.5
M769T133	768.583	133.262			84170.1	80014.1	65622.6	82736.6	90114.2	88450.9	100453	77297	89450.2	94968.6	81686.4	82168.9	89369.2	137114	106253	108580	120786	70088.6	80830.1	98352.3	80691	76524.9	69886.1	70493.6	69181.2	86648.4	90589.6	87952.8	84963.9	77111	65021.9	71507	95792.8	91337	77560	81053.7	74997.1	71159.3	81618.3	91321.8	88148.5	91592.9	91596.5	91930.4	93009
M112T287	112.049	286.516			66139.9	48060.7	102860	50267.2	48118.8	67113.6	60418.2	62502	90645.5	106160	84520.3	77969	62277.9	83182.6	48980.4	33186.7	49918.2	47495.8	60724.3	34814.8	34481.1	53546.3	40076.6	46969	34495.2	32416.8	38876.2	35552.7	71442.8	31580.1	32882	27923.1	38348.7	25996.3	65093	36094.9	53430.1	53139.8	58645.6	54194	55923.1	55141.5	58268.6	55504.9	41925.5
M137T210	137.046	210.459			1.3307e+07	1.53353e+07	1.58379e+07	1.57136e+07	1.46487e+07	1.42993e+07	1.55795e+07	1.39792e+07	1.47336e+07	1.57958e+07	1.5978e+07	1.4498e+07	1.50316e+07	1.41038e+07	1.41728e+07	1.30745e+07	1.42805e+07	1.39562e+07	1.43807e+07	1.48542e+07	1.32541e+07	1.27323e+07	1.44704e+07	1.398e+07	1.40319e+07	1.40173e+07	1.30576e+07	1.38676e+07	1.45771e+07	1.40052e+07	1.45048e+07	1.38836e+07	1.38532e+07	1.3164e+07	1.31168e+07	1.41412e+07	1.37658e+07	1.39886e+07	1.41735e+07	1.50348e+07	1.27819e+07	1.3996e+07	1.39447e+07	1.42799e+07	1.42682e+07
M496T211_2	496.337	210.724			585538	373576	37310.7	321074	70523.3	67288.8	447188	828552	78282.5	409651	695485	1.04266e+06	751908	52599.6	742988	704150	662088	852714	745940	1.09828e+06	597932	686198	827771	475700	935819	761551	65967.5	843148	523144	738877	844305	651868	866523	737760	565366	687564	817485	764472	920675	971205	621543	743603	743077	757203	718597
M524T303	524.368	303.497			6973.16	4794.97	3929.8	5994.55	3579.96	6807.97	3547.52	12757.8	4485.57	5281.32	6486.7	9687.46	7798.9	8318.79	9383.81	6151.09	10808.3	7055.47	9737.31	9422.24	7243.74	5111.17	9507.85	8521.96	7209.07	10215.5	6238.22	11045	7473.75	7609.16	7695.55	11769.1	8921.37	10075.5	8594.03	11457.9	9287.52	9795.92	9855.87	11921.6	6446.64	8008.44	8454.33	8245.98	8266.65
M146T308	146.164	308.478			22061.3	21456.8	21513	23882	17926.8	18447.4	21323.7	22752.3	22688.3	19636.9	21360.6	16268.5	19659	20973.8	21718	18742	22496.4	20262.9	16330	17623.2	20038.3	23892.1	19442	24528.7	21449.5	22091.9	23197.3	19842.8	19584.9	19714.7	17871.2	21379.6	22048.9	21396.1	23810.2	16737.3	10982.2	21245.6	23035.4	18776.4	20590.8	20971.4	19986.2	20778.6	20722.1
M203T575	203.149	574.712			214422	201685	215803	206917	212556	87992.3	182288	202543	232247	214606	199026	212193	242730	170438	170548	172317	217402	193377	227210	233139	221916	198314	194532	179532	184482	214935	160470	218496	211077	209057	187445	211539	169134	253268	176625	183258	218924	64734.3	177602	148675	184907	184311	191533	162835	192052
M203T497	203.149	496.726			142879	185668	44002.5	142360	82806.5	74764.5	130312	157152	152100	253529	155183	142317	196215	113134	222990	125338	355253	213860	125884	95613.2	151444	168204	83416.4	81334.6	123574	155549	144950	182630	105765	172092	195299	273762	270382	183393	105401	298718	244012	110393	13918.8	138060	129371	168311	106188	122208	148636
M131T367	131.128	367.121			60039.2	49986.6	15632.1	35003	42101	14996.4	39411.7	50072	42555.7	44149.5	42997.9	49210	58974.5	44732.1	48534.9	68373.6	5526.2	60329.9	56723.9	8497.38	59683.6	28364.1	48599.3	29380.9	56773.8	55133.7	35327.1	49497.3	47112.2	51179.6	61070.4	48193.3	35954.8	30781.4	40910.1	44171.3	54706.3	56901.9	47666.6	55447.9	32618.2	29293.2	32118.3	35252.3	35301
M131T383	131.128	383.142			13040.2	16738.7	40891.2	6468.5	4673.36	3565.21	6551.61	3941.09	47847.1	38386.5	52405.2	3569.78	53125.2	34249.6	4084.6	12559.9	3900.24	15838.3	9028.45	2652.23	47584.4	31759.4	37146.5	27694.4	36917.5	2668.09	29342.8	4952.61	49229.2	49677.6	44718	14517.5	49686.2	5257.96	11385.7	40244.5	39071.4	46819.8	7619.94	47289.2	18517	24344.9	11959.7	15730.6	16216.3
M131T331	131.128	331.452			9309.07	10300.8	9937.37	8824.42	9983.93	9246.28	11259.4	10928.7	9164.32	9257.39	9048.61	7267.37	9717.54	11890.7	7799.31	10589.7	8375.5	9729.65	7942.23	11165.7	7673.64	10429	8656.51	14116.9	9030.38	8934.36	10346.2	9193.9	9836.04	14276.2	10056.5	7696.5	8257.12	13567.6	8310.58	10132.4	5685.91	10177.3	8967.75	8763.53	11453	10353.4	8697.24	10548.1	10422.9
M137T453	137.045	452.615			211666	345974	265437	251277	757084	486202	274568	392769	190719	212527	434074	415979	731310	260343	291141	472311	505109	586480	614173	609483	547747	280568	481247	157046	451865	614493	430632	563818	434259	793415	512019	605361	606166	634480	290708	378303	471781	780303	502312	830739	502495	393896	447296	502096	502616
M137T488	137.044	487.603			117744	183036	198369	193082	276184	180056	181607	176109	162546	176115	177212	194946	230419	176269	183343	100057	196209	218476	231108	180836	168052	147505	191369	143959	170328	211263	158883	205160	169893	240331	200537	190194	247289	180369	153098	171127	173438	226446	192300	200639	136591	172839	224505	154929	163755
M308T490	308.089	490.386			51376.7	77451.7	83469.5	169954	89014.3	55720.3	103023	203688	82497.6	88158.1	85780.9	57538.2	164040	117150	70451.5	57228.5	68770.4	80576.8	93110.4	70722.8	69175.3	64470.1	91585.2	94381.7	92730.3	72868.6	113912	113898	218033	126619	91649.8	81318.3	72895.5	120597	69962.1	66583.4	259877	114532	70605.5	79317.5	96655.6	98295	140130	50104.7	97923
M385T373	385.127	372.83			8842.73	13834.6	11517.6	14292.7	26290.5	10567.6	11452.7	10940	15519.7	13105	31960.3	10526.7	15124.1	16883.4	11685.4	10909.5	10456.7	9891.34	11156.4	10732.4	13389.6	25347.6	35557.8	28480.9	10550	21744.5	18866.2	11582.6	26542.1	12973.7	12462.6	13321.3	16310.8	10698.1	12548.7	13470	12410.8	26045.7	31488.7	16148.7	13717.4	18152.6	17966	13816.3	13736.4
M100T217	100.111	216.721			16586.5	16266.6	15894.5	17472.5	16496.3	16651.5	18973.6	16327	16447.7	17452.3	17639.4	17618.3	17991.2	17022.5	17647.2	16328.2	19143.2	18220.7	16711.9	19331.4	16547.2	17420.9	17130.3	19304.6	16842.2	18319.9	18836.8	15132.3	16761.1	63219.3	17135.1	16938.2	17867.3	16801.1	22481.4	16693.5	16313.8	16305.7	16830.6	13578.1	18423.8	17081.9	17350.2	17086	17355.9
M291T584	291.128	583.828			4709.64	4043.99	6679.83	6077.66	12615.5	3906.42	9251.5	12739.4	9565.45	16911.2	2180.25	57169.2	9890	3255.02	11985	4961.51	13407	3287.5	52697.5	29222.3	7572.86	6159.1	4664.09	8912.03	13831.1	40602	7395.56	9204.41	5119.67	51864.8	9622.73	7836.2	10874.3	9083.86	8171.45	17961.8	9492.34	9292.32	8995.67	13822.5	4444.63	8946.58	4067.94	26072.8	8309.92
M118T334	118.085	334.219			44273.9	38725.6	36236.6	38357.7	37973.5	40458.8	43238.7	34273.1	43997.7	38916.2	35697	34544.7	34196.6	45329.2	47636.8	38605.3	43651.1	27685.5	38884.8	43255.4	37927.4	45279.4	30073.9	62846.2	42207.1	40888.7	66181.4	39233.2	42328.5	35354.7	39835	41526.1	36518.7	45666.6	34118.7	45160.6	37968.5	38328.1	41854.2	32613.2	41310.1	40903.7	40026.6	40323.4	40328.1
M308T461	308.09	461.26			361576	476759	483637	403135	519506	348824	373521	496023	344520	444966	472728	293138	425775	324006	370485	313930	327646	451240	288606	582788	305406	279805	367534	258716	432147	257752	188632	326816	388814	500680	406762	404394	463569	310816	333928	368307	304354	330738	278001	472903	332133	337429	368800	334966	588670
M308T577	308.089	576.552			31765.8	176086	194746	26074	67957.6	75815.9	31856.5	82253.8	187262	20061.7	78947.4	14604.6	193226	66038.9	102686	46001.7	25763.5	64586.7	21387.4	73135	14561.4	29191.8	80529	6984.33	58114.9	11475.7	26949.7	20544.8	45594.2	203837	149337	52170.6	33236.5	33743.4	33419.3	143396	23729.4	75278.9	144604	248629	88046.9	114492	88350.1	112897	137923
M241T405	241.129	405.12			108641	122011	126159	109087	124727	101691	107374	99798.3	95101.8	101474	183292	80038.2	86741.8	83011.9	92404	103119	82091	94375.6	96847.1	139444	85759.6	71933.4	86354.2	40131.7	65943.6	86432.1	40664.6	82672.5	49030.4	85792.4	46843.6	38064.5	71190.5	32837.7	40116.7	41445.4	54014.2	33292.7	59600.3	56980	78571.4	80518.9	78680.9	79346.4	83903.3
M241T444	241.129	444.277			82142.6	94974.6	111027	102921	120213	93180.3	110753	101332	71333.6	82795.2	156872	80788.1	81141.5	70610.3	77196.2	144359	99068.2	96172.2	126075	120479	54870.2	68843.4	71329.4	46752.8	66073.5	76258.5	40976.4	75453.2	43616.7	78611.7	44234.5	43126.2	68689.8	32008.7	46842.1	56430	47247.1	38117.3	58547.8	54184.3	81098.8	79780.4	81446.1	81570.2	84813
M241T484	241.128	483.752			19251.6	18847.4	19146	33520.2	17924	13912.6	10578	15071	16767.5	16811.8	55840	8156.68	17936.1	14424	16162.3	72649.3	11474.2	54365.9	15489.4	16292.1	10622.3	42257.6	9982.64	10648.5	13924	10354.9	10564.3	8959.52	10505.2	14209.9	10174.2	13746.5	31304.5	5140.28	10412.1	8688.26	10436.4	7667.46	11660.1	10143	11415.5	14071.4	14059	11962.3	18443.9
M131T281	131.128	280.67			19156.7	16957.9	16617	14194.6	10091.8	16324.9	9427.79	18858.5	18472.9	16577.4	15264	12348.7	17738	16887.5	14763.7	19655.1	9617.73	18688.4	15142.5	18130.1	19970.2	20176.9	16256.5	20790.5	14142.6	15820	21165.5	14156.8	18044.3	18167.8	17992.8	10842.8	9341.51	14057	12367.8	19045.5	21094.3	16330.3	19967.4	15625	19077.2	17367.8	18279.4	17563.9	15834.6
M131T259	131.128	259.075			11049.9	9822.45	9893.24	9490.72	9406.32	9548.06	8613.65	9156.48	10735.3	10680.5	10415.1	8402.03	9294.77	8554.25	8699.76	10537.7	8179.23	8798.12	7147.46	8275.07	9866.1	10357.1	8008.19	7852.49	9258.23	9316.99	9548.59	7274.57	10210.6	9910.46	8702.46	9893.63	6622.93	10358.7	9950.64	9623.4	9187.05	10042.2	10197.9	7811.77	9176	9220.71	9298.25	9084.68	8434.32
M370T482	370.05	481.93			3634.38	3380.8	2545.22	2267.41	3307.39	3415.5	2922.66	2252.17	3826.8	2624.56	2877.79	2855.16	2604.3	2799.3	2681.31	2791.14	3726.42	2178.43	3479.77	2850.55	2684.81	2339.96	3967.28	2829.99	2314.99	6095.04	3021.08	12966.1	3161.2	4713.49	3508.73	6000.66	4127.81	2320.16	4094.66	3758.28	3275.19	10714.5	3901.8	5279.86	2671.14	2668.34	2846.82	2668.98	2062.46
M313T61	313.272	61.099			29675.6	22733.8	27662.3	19501.8	27117.1	25706.7	22867.8	33606	25119.8	21947.6	25847	23925.7	29858.5	21072	28781.4	21304.8	28232.7	29901.2	24302.2	27200	30637.3	21023.8	29366.2	22175.7	35930	24374.9	21549.3	22517.8	27169.9	27416.8	25317.8	26291.5	28180.5	29979.2	22621	27361.5	29010.6	34916	27384.5	25058.8	160625	164967	165090	194215	170314
M313T152	313.273	152.211			869475	491038	430576	395361	515527	754169	398489	674380	363136	372954	980371	1.06568e+06	924353	706834	902744	805623	923556	904852	990719	859979	757292	802826	740354	665588	813214	831892	660625	726118	857288	927355	909366	710289	836821	927529	788765	905126	945634	930753	866649	848445	663895	672911	697634	663892	673224
M308T525	308.09	524.719			60899.2	40574.2	45842.4	31779.9	54592.9	38269.1	35103.4	33912.5	50640.5	45408.4	32161.2	32430.4	56846.3	42373.3	36864.6	38033.1	2924.22	91127.1	38729.7	27891.2	42690.4	46732.4	42881.8	30159.3	50385.5	48426.2	36520.6	127520	21806	46909	37444.2	79147	19693.9	23616.7	45896.3	33303.4	38042.5	34906.4	36622.2	92416.2	56047.8	59717.8	80936.8	74976.9	60264.8
M385T492	385.127	492.248			51591.6	38452.7	154843	126753	118704	71747.4	125763	115837	78848.6	217207	264958	154491	75303.4	131271	200067	109255	123203	143731	141521	214969	85310.6	236786	161847	75003.4	97804.8	67957.8	98518.5	207605	116056	89243.1	133336	162731	82412.1	46567.1	119510	208950	162146	181643	34657.2	44341	123893	155283	142256	139827	53445.5
M112T200	112.049	200.48			98875.3	151034	156824	140719	163199	183724	143753	106597	138828	139645	167186	124377	151611	170619	133349	88902.8	129015	133710	173148	170512	145747	122669	150649	163302	130975	128468	156734	134927	185501	145514	119929	142100	133967	111535	151472	127939	161790	117861	108796	161855	95070.1	152889	172622	132439	163047
M155T275	155.01	274.949			6544.09	5563.15	5429.28	4672.46	5696.74	2632.19	5275.38	6023.91	5626.09	5574.93	3773.36	5544.37	6071.1	3106.47	2777.04	2801.13	2639.16	5485.26	5853.23	3553.65	6304.13	2402.44	2999.41	2305	3889.9	5571.29	2954.55	4775.11	3258.74	2789.96	6293.7	1836.67	2405.15	6003.6	6954.7	5559.98	6290.16	6179.19	7203.03	5787.73	5803.7	5567.57	5802.32	2932.04	5806.12
M258T427	258.109	426.813			13877.1	10531.7	11242.8	15652.6	17172.6	13934.3	12895	19968	8904.81	12229.4	22360.6	39816.9	32771.5	15895.9	17198.6	21865.1	90097.4	88052.8	40691.3	39609.8	13950.9	22653.4	21897.4	17863.4	18469	32534.6	24681.4	22570.5	24689	20897.5	23383.6	20691.6	34427.8	34619	25398.1	35136.7	21582.2	20476.8	19138.6	21723.4	17729.4	17641.4	17953.3	17828.7	19637.1
M258T456	258.109	456.376			9092.28	11359.5	14309.9	11655.3	14726.2	13487.4	8268.83	21529.4	9584.82	7488.57	17610.8	23604.1	23023.4	14864.2	14326	24337.9	14413	21331.9	31652.6	10165.4	11227.3	19198.3	16058.7	10483.6	18975.1	13358	17392.2	20472	15111	18035.7	19950.2	16273.8	26439.4	13061.2	23087.2	36610.1	18375.6	31486.7	15319.5	29916.1	19008.1	19533.3	23680.2	19024.2	19018.1
M231T455	231.068	454.646			561.771	1280.32	6249.69	596.801	1608.63	5567.37	1326.19	5431.26	6499.63	627.351	1244.97	5998.93	1866.88	1107.43	1565.02	7553.72	6285.9	919.794	6414.31	6470.83	5874.72	511.156	1513.33	316.608	5763.54	1842.06	1175.67	5498.73	5294.33	2093.1	1652.19	1593.12	1580.24	5513.7	6158.4	2351.95	5368.65	1932.05	640.685	1638.3	2869.71	4881.58	4848.28	4852.97	3523.83
M348T396	348.069	395.591			39509.2	71360.3	32243.9	33452.7	38009	39633.1	33920.6	73630	34655.7	42848.4	43248.2	63435.7	44818.7	32848.2	39592.4	51704.2	38163.7	49144.2	48320.7	43055	36960	71123.1	37526.4	51196.3	38935.8	60551.9	63475.4	85717.9	37894.6	41045.5	39103.3	47933	56641.7	46361.2	44414.8	45474.6	40534.8	85291	84517.1	52791.4	46971.3	44204.6	46229	46401.5	46942.9
M504T189	504.304	188.835			325773	278429	296193	291298	326687	416611	305915	384351	238735	237717	388815	312093	365930	370068	371242	407912	461145	375966	359450	391867	366381	360938	352719	419605	330208	421382	329452	375478	390885	403615	398014	415384	418303	450195	388945	383332	346029	519594	467612	456921	328812	328893	328878	333883	368098
M779T136	778.534	136.448			106878	114482	112515	107613	95783.4	101971	113674	105308	109436	121921	82715.2	86735.4	76730.1	88719.5	83917.6	83564.6	97654.4	71396.8	100827	86736.8	93280.9	95468.8	100533	86567.3	100256	103417	119565	95223.8	114611	95610.5	89360.5	85333.6	84358.2	74866.5	86459.3	70927.5	76114	73636.1	83155.7	67758.3	97160.6	100301	95879.8	88697.3	95910.8
M204T298	204.123	298.197			4.95105e+07	5.00714e+07	4.6014e+07	4.59429e+07	5.5974e+07	5.37593e+07	4.36706e+07	4.5349e+07	4.153e+07	4.57416e+07	5.34081e+07	5.33179e+07	5.67074e+07	5.17754e+07	4.63302e+07	6.79307e+07	4.20633e+07	5.4565e+07	4.42885e+07	5.31273e+07	6.00589e+07	5.74013e+07	4.99762e+07	3.28872e+07	4.62245e+07	4.77429e+07	4.06505e+07	4.21912e+07	5.20577e+07	5.17468e+07	5.12386e+07	4.11634e+07	4.69341e+07	4.2191e+07	4.07896e+07	4.36619e+07	5.07615e+07	5.83303e+07	4.66422e+07	4.55372e+07	5.00255e+07	5.0359e+07	4.93689e+07	5.24708e+07	5.03631e+07
M204T331	204.123	330.764			3.15419e+06	3.26278e+06	2.88549e+06	2.57716e+06	2.5988e+06	2.99952e+06	2.91586e+06	3.1962e+06	2.73621e+06	2.3171e+06	3.14952e+06	3.12139e+06	3.46069e+06	4.35164e+06	3.53264e+06	3.51396e+06	3.01309e+06	3.19059e+06	3.24258e+06	2.92501e+06	1.9146e+06	3.05798e+06	3.66608e+06	2.2559e+06	2.87978e+06	4.1557e+06	3.41785e+06	2.5093e+06	3.38008e+06	3.1805e+06	3.36028e+06	2.27342e+06	3.70024e+06	3.57291e+06	2.11639e+06	2.93308e+06	2.88445e+06	2.91745e+06	3.18632e+06	2.80763e+06	2.80012e+06	2.89562e+06	2.80308e+06	3.39499e+06	2.90357e+06
M204T365	204.122	365.219			126649	83246.7	70628.3	141557	173886	184188	150870	148206	117386	113558	93526.4	1.02887e+06	161416	158251	158642	109488	55842.6	180365	141296	83236.4	181229	80329.9	77183.8	99359.9	43192.2	168233	101889	47396.5	68270.3	76444.8	117627	115813	62153.7	126070	108258	31071.2	52373.5	133037	119384	107552	120336	114827	100151	124842	95730.3
M204T381	204.122	381.238			62094.5	44975.7	46909.2	42798.1	88279.3	36347.1	49043.1	52526.8	46257.5	695778	67441.7	54211.9	84019.8	101928	42247.1	70223.9	43251.5	54305.4	57083	16155	86658	55375.5	72659.7	29570.7	41105.4	47498.9	34619.9	37887.3	52596.1	53918.3	48278.3	25215	73683.2	61520.7	791277	46519.2	49804.7	51293.4	49278.5	42211	52784.2	44381.6	54060.4	52936.2	55681.1
M258T486	258.109	485.674			11507.4	4253.72	10325.6	12831.4	8266.41	17163.9	13142.1	10596.2	14288	13842.4	83731	22183.7	42262.5	7781.4	38127.9	2813.26	15151.6	9219.11	10593.1	17301.8	18583.5	13720.6	20008.5	4488.26	24468	6902.23	14504	10098.5	14811.9	17417.5	87292.5	11923.4	24990.2	15176.4	97355.6	7318.75	68092.4	12239.3	13494.7	17758.7	12521.4	13629.3	14245.1	13568.7	36894.9
M131T309	131.128	308.995			20852.2	16946.4	17591.1	16977.5	12646.2	17166.6	17502.5	17895.5	15710.5	14464.1	15120.3	12793.3	13890.6	14801.4	17214.1	17245.4	14331.4	17226	11925.2	16316.8	15112.3	17022.9	10323.8	20244.5	18179.1	13167	18018.2	16613	15178.9	14994.1	16656.6	17100.5	14529.5	15364.4	23314.4	17340.3	20534.9	16281.4	17329.7	14087	18014.9	17796.3	17155.5	18435.3	15509.7
M291T489	291.128	488.817			341093	132178	295270	352563	244355	299120	98598.4	271662	435692	400346	252376	103512	186669	248959	235497	304406	261107	279104	219207	181577	336348	361980	465636	93917.8	120330	368610	296399	114841	268708	300328	287323	287576	67950.8	352563	345161	68961.9	344366	263086	132584	143822	311687	316054	308995	344244	291387
M308T417	308.09	416.808			75008.3	79215.1	104855	83668.3	90171	69176.6	100571	80350.1	202896	100970	93877.9	51207.9	85638.7	53602.3	83473.2	66874.5	58240	91519.2	60080.1	253353	70581.2	69880.7	53876.8	46203.3	113254	74860.3	40983	67625.6	104671	94128.8	78686	90244.7	107002	85761.7	88898.6	107876	74763	90219.2	209265	93280.7	76759.6	75689.8	77671.1	76771.6	71511.8
M156T305	156.075	304.931			9144.11	2920.65	4076.03	2730	5995.92	4119.98	3477.03	4869.99	1545.79	2900.18	4169.18	2517.89	3289.81	5677	2687.75	7555.66	7236.16	6383.58	7341.84	4303.53	8768.06	6706.32	4831.45	7527.34	5247.29	3866.79	4039.96	3935.92	5011.13	3698.96	4484.02	4587.59	7206.13	4292.95	3785.22	5520.8	5253.65	4764.66	5456.22	6165.37	6328.46	4862.18	4730.74	4952.51	3425.83
M258T173	258.108	173.163			10253.8	8958.23	8883.15	6086.14	9245.81	9319.73	13277.1	15942	8521.98	10088.8	9916.39	10302	15233.5	9453.27	5734.7	4706.72	10858.1	9715.79	10434.4	19384.4	14760.7	11897.6	9414.14	16467.6	17889.9	8967.26	12195.4	16768.1	12013	9431.01	7827.29	8925.83	7755.51	9159.1	10016	12471.7	11563	10818.5	5620.88	6288.8	10524.8	11217.8	10561.3	11797	10464.9
M496T185_2	496.34	185.12			6.89976e+07	4.49774e+07	4.38933e+07	4.54102e+07	5.13865e+07	6.46265e+07	4.63997e+07	6.58721e+07	4.41661e+07	4.55762e+07	7.16469e+07	7.50725e+07	7.83627e+07	5.8368e+07	7.04715e+07	7.13971e+07	6.78462e+07	7.22557e+07	7.19937e+07	7.2101e+07	7.66461e+07	6.90716e+07	6.16297e+07	5.74619e+07	7.44416e+07	7.0266e+07	5.36337e+07	6.65972e+07	6.56302e+07	7.33037e+07	6.81597e+07	6.57948e+07	6.7896e+07	6.35036e+07	6.32798e+07	6.40042e+07	6.90156e+07	8.27162e+07	6.84301e+07	6.97387e+07	6.12833e+07	6.22512e+07	6.22509e+07	6.26966e+07	6.29875e+07
M308T433	308.09	432.507			89962.2	138890	131219	119482	167750	140479	134587	14018.3	102379	98872.2	120921	77752.6	161905	69988.9	132008	92688.5	105797	145504	69223.2	139732	86033.6	69016.3	110305	61784.5	124366	13944.1	43702.2	134216	120894	173929	128344	156506	114808	123756	75244.3	73347.3	104618	157620	110896	172124	99891.3	86823.3	69988	94335.9	68177
M241T336	241.129	336.186			2377.97	3315.61	2943.12	3370.76	2793.46	2196.89	1280.85	799.28	2271.93	614.274	2025.64	607.696	817.805	1259.08	574.046	1808.05	771.947	2525.32	686.2	1356.36	850.039	273.899	272.402	4615.45	514.968	430.66	601.127	203.818	336.05	3040.78	419.585	636.294	373.863	407.389	333.41	267.436	597.41	304.14	808.026	381.42	1191.74	1329.26	711.286	1167.63	1105.87
M137T435_2	137.046	435.128			341892	482481	287039	370358	1.31283e+06	812819	281267	773468	226499	232201	689086	658703	1.1348e+06	327054	429083	912778	810413	1.09991e+06	1.13157e+06	1.12213e+06	1.21082e+06	452273	609175	185875	815187	1.13579e+06	514777	1.14094e+06	816135	1.41094e+06	1.05437e+06	1.23532e+06	1.04257e+06	1.18305e+06	367648	708371	1.06873e+06	1.47655e+06	848953	1.52864e+06	789810	789377	783276	808878	817057
M313T92	313.272	91.81			24029.8	19037.8	18443.1	18566.1	18893.4	23386.7	18611.9	22543.9	16864.3	20739.7	26959.6	29920	29004.2	22247.4	31526.7	24222.7	24068.2	27294.9	23110.5	27341.6	27578.4	26964.2	25688.5	20019.6	24279.7	23190.7	19462.2	24337.8	25537.8	24253.7	26608.8	20891.8	24204.3	26611.8	22523.8	23321.9	28703.6	27589.6	24961	26602.7	1.24542e+06	997483	1.24181e+06	1.23325e+06	1.4146e+06
M100T111	100.111	110.781			58005.3	47472	44711.9	49923.6	48357	47417.8	49058.1	43547.3	53336.9	52641.9	47274.4	45004.9	44444.6	48617	62030.5	53159.2	46907.4	48619.4	44956.7	47441.3	59450.9	56428.2	49686	52774.7	57697.7	47796	62016.1	42945.3	47582.4	47287.4	51782.2	54633.7	44433.5	59223	63424.3	52132.5	61193.2	52342.6	63295.6	54145.7	102139	102098	107096	52365.4	115884
M113T113	113.033	113.213			28710.4	22043.7	19749.9	25673.7	17558.3	18275.2	24370.6	16057.5	25687.3	24944.8	29224.8	28035.6	15690.4	27137.3	20631.3	1894.39	19628.7	25258.1	22293	28015.2	23455.4	18216.8	19072.2	13120.7	3134.63	17430.7	11547.1	16124.5	14879.4	15670.8	1482.6	13791.6	14922.9	2301	15363.2	17950.9	18525.2	13687.4	16612.2	17193.6	15047	15450.1	15450.4	15562.1	15682.1
M114T367	114.065	367.433			51641.8	30703.6	63984.8	77382.8	78953.7	85087.6	67931.6	47488.3	78666.3	45537.6	67834.4	50281.8	83067.2	52551.8	68726.1	57375.1	88174.4	80926.5	71678.6	70649	50489.7	63930.6	57771.8	71131.4	100945	60521.1	53468	84060.6	102264	77835.2	26041.5	83696.5	84863.7	46290.6	70025.1	66157.4	80385.7	77881.7	43788.5	77772.1	63117.5	57438.5	55816	45599.1	63082.5
M855T37	854.565	37.498			87640.5	75802.8	81641.3	73493.5	67274.3	70556.2	77936.7	67688.9	80690.3	73027	98881.2	74940.9	69626.7	90277.2	77426.9	76832.4	75982.1	74700	73259.9	88382.3	88505.2	84214.2	99537.2	78717	83861	71246.6	100627	86418.6	93701.2	70995.5	106904	129597	105134	127945	118559	98042.4	98172.8	109767	111964	123480	103698	89685.7	101885	103717	101821
M113T87_2	113.034	87.297			332546	294201	325474	346375	278325	300709	363152	255112	307941	394710	343539	380577	297696	395313	369485	318537	301850	352159	324275	315039	305796	321216	284576	208793	267273	291805	207044	268849	299306	279033	238028	213333	258031	285562	283886	306542	277609	243609	292908	257349	249897	248395	255663	245792	248804
M259T330	259.093	329.753			4242.56	4559.25	4604.71	5017.56	4703.33	4680.06	4783.55	5158.34	4625.58	4871.09	3882.69	4179.24	4977.16	4628.23	4608.55	4195.04	3995.59	4140.86	4790.55	4832.92	4958.34	10899.7	4382.14	5773.18	5242.79	5938.7	6171.82	4488.61	4703.11	4524.83	5531.35	5158.06	4921.92	5212.88	4781.48	4364.49	5067.53	5582.12	6369.46	4835.79	4828.24	4443.85	4292.58	4851.85	6247.98
M153T235	153.039	235.327			93559.8	109240	99990.8	120720	92468.4	92952.8	58221.4	71006.3	56910.7	83428.4	99451.2	105401	49213.2	105340	46490.6	53046.9	112922	89940	135219	89366.1	36930.8	91860	77594.1	80205.8	100252	86538.1	56316.4	99008.3	101151	59046.4	111226	48833.6	53510.6	84485	116830	42784.2	25217.7	132561	51946.6	41782	97359.7	103118	98978.7	64609	102955
M153T276	153.04	276.176			14803.5	12573	17694.2	15505.9	18722.3	20149.8	19758	14571.7	35273.4	18034	29206.8	19318.2	14374.8	20586.5	18525.3	18666.4	22886.6	17535	20908.5	27057.6	28008	13014.8	20068.5	15425.8	29253.9	16273.4	27851.1	15802	11694.6	17203.6	18032.8	17100.2	16944.9	16463.8	19428	11718.1	13757	2656.5	15824	24495.4	11827.9	17797.4	17793.8	17821.6	17762.1
M444T441	444.029	440.62			3938.94	3009.78	2583.74	3299.41	4097.87	3413.17	1876.22	3830.76	2988.28	2412.38	3317.77	3582.64	3750.64	3316.19	2700.34	4141.94	3346.95	3695.91	4201.3	3678.49	4064.77	4484.26	3215.01	2199.42	3219.16	4758.19	3207.91	2750.48	3819.63	3806.83	2788.2	3024.91	2914.9	3581.1	2662.5	3649.26	4020.82	4262.38	3716.52	4688.77	3242.75	3127.32	3079.41	3606.42	3132.94
M293T460	293.099	460.149			2.0006e+06	3.01904e+06	2.8956e+06	3.13465e+06	2.90052e+06	2.84918e+06	2.6764e+06	2.51841e+06	2.46732e+06	2.80482e+06	1.53062e+06	2.46576e+06	2.34747e+06	2.49313e+06	2.75096e+06	2.0949e+06	2.16875e+06	2.54527e+06	2.15161e+06	2.29206e+06	2.3998e+06	2.20521e+06	2.3472e+06	2.31736e+06	2.38646e+06	2.23541e+06	2.23156e+06	2.09153e+06	2.66185e+06	2.58809e+06	2.39644e+06	2.50487e+06	2.12996e+06	2.17207e+06	2.26645e+06	2.53655e+06	2.35096e+06	2.48085e+06	2.48397e+06	2.12991e+06	1.80786e+06	2.4681e+06	2.4587e+06	2.45806e+06	2.54643e+06
M613T482	613.158	482.419			436330	488468	486800	590555	581964	474421	536858	440943	494127	533074	468687	556003	557820	481297	492249	504979	472662	487236	501757	490622	654556	493610	513452	395184	492680	561769	476617	476316	518746	480246	520904	481588	505800	461614	488454	476276	539111	488832	473621	467603	465111	473489	472564	479479	479536
M293T489	293.097	488.641			161560	544595	580285	523766	473104	688126	547316	580770	392741	505143	637402	569719	528628	577735	568165	170987	480006	570297	550423	508446	369401	242914	521844	592828	517745	508425	458698	557001	525148	682905	490074	482271	502092	436749	378001	487565	474233	532069	542349	557309	154035	524518	546077	542580	542848
M482T287	482.321	287.145			2632.62	1186.62	732.654	1008.15	1369.71	2780.64	1573.1	1982.51	1106.79	370.263	3062.77	4220.37	2603.58	3616.08	2682.63	3518.07	3921.67	2832.69	2971.12	1905.19	2877.32	2738.22	2232.36	4437.24	2499.69	3944.71	2110.8	2636.84	3388.41	2178.28	2896.21	3061.19	2930.13	3398.83	2306.71	3737.34	2044.38	2858.87	1930.48	3019.32	1338.49	2596.19	2985.12	2789.81	2803.29
M468T189	468.307	189.15			700796	462388	433196	433533	498365	777033	445203	836115	375919	448510	727099	880160	920033	611461	839255	691936	870234	802478	911021	770237	768050	700060	858236	591651	922530	729398	547785	767265	720206	810832	598584	534434	713081	566337	503356	487958	575188	723965	564177	461544	663624	670008	668067	683743	698575
M825T138	824.557	137.584			57147.4	25174.3	17095	54331.7	16293.2	15118.9	11220.3	49639.9	52711.4	47892.1	52987.8	59305.5	59291.5	68248.1	59489.2	13971.9	15828.1	50888.5	55296.7	58703.1	19975.5	12931.5	56474.2	22187.5	59838.7	3438.67	59612.3	58528.6	60012.9	51995.6	66441.8	57841.5	65587.6	73717.3	58032.1	58984	13122.6	63711.1	63626.5	61595.9	15740.1	15756.3	18363	19253.8	15749.3
M825T39	824.561	38.85			40670.8	37442.5	34701.1	5475.18	2980.86	38042.8	31508.9	5341.36	37546.1	6390.34	47797.8	39002.2	32001.3	36576.8	42184.2	34184.7	40808.1	5391.3	33910	2271.85	9982	38864.1	45669.6	32135.9	45784.1	28269.1	34385.6	44192.3	35621.2	35063	52526.8	47928.5	47062.9	53526.6	42441.4	40926.7	40053.4	42981.2	42782.5	49295.3	27365.9	26965.3	20297.4	27023.3	22376.7
M613T574	613.157	574.162			13184.8	18504.2	12496.4	1922.78	6554.76	39553.4	50404.6	13680.6	10170.8	19389.7	34573.8	17797	11318.9	43576.4	20874.5	6268.67	42826.2	8994.06	5486.83	17786.5	13458.7	37075	35459.8	10909.1	15154.4	8864.84	11179	11652.1	12222.6	13470.1	28639.7	12332.3	9160.83	31983.2	21038.1	11508.5	7809.35	11159.1	29101.5	12680.6	17076.6	23472.7	25313.7	30722.6	4469.78
M261T461	261.036	460.915			78144	27912.2	30360.2	53986.7	33863.3	49194.7	33945.3	51873.4	26955.2	51617.8	26057.2	41466.9	121751	59914.7	28935.3	41733.1	106766	60365.3	50815.3	56558.1	22059	29359.2	21893.6	34597.3	36006.5	37277.3	46088.7	35166.9	35145.6	38127.7	46779.3	65406	46906.9	35260	20627.9	36660.6	83185.3	32239.1	36026	97172.5	48901.4	48980.3	54039.8	52251.5	53144.3
M313T32_3	313.273	32.376			395767	293606	323768	335518	348185	382876	309103	398731	338579	348328	359839	385671	406609	325417	410467	370734	472522	512010	385814	381367	413703	386053	382481	359738	383521	378908	327276	399816	357656	440047	473424	438957	633970	478143	447122	359565	467142	511090	453748	438312	562183	557253	550546	545083	574784
M759T39	758.569	38.788			4.52159e+06	5.59366e+06	5.64907e+06	5.97706e+06	6.84733e+06	6.42545e+06	5.22736e+06	5.63081e+06	5.96801e+06	6.3073e+06	5.69229e+06	4.6083e+06	4.45194e+06	4.1128e+06	6.02429e+06	4.83226e+06	4.07382e+06	4.38418e+06	5.05401e+06	4.5492e+06	6.59947e+06	5.62242e+06	4.05174e+06	4.63747e+06	4.65745e+06	3.81976e+06	4.19517e+06	3.99185e+06	3.80481e+06	4.70422e+06	4.088e+06	3.47116e+06	5.02659e+06	4.56097e+06	4.20729e+06	4.07573e+06	5.13769e+06	4.62283e+06	5.29828e+06	3.64973e+06	4.9844e+06	5.14883e+06	4.95039e+06	4.95056e+06	4.9509e+06
M759T58	758.567	57.666			1.62658e+06	2.37928e+06	2.56254e+06	2.34595e+06	2.70269e+06	2.67456e+06	2.18489e+06	2.12419e+06	2.33107e+06	2.91189e+06	2.11231e+06	1.69524e+06	1.59771e+06	1.5014e+06	2.35323e+06	1.51657e+06	1.34919e+06	2.04567e+06	1.68988e+06	2.06045e+06	2.88479e+06	1.97709e+06	1.33165e+06	1.77249e+06	1.4936e+06	1.39648e+06	1.74621e+06	1.23758e+06	584596	1.36337e+06	600450	1.21877e+06	1.7285e+06	1.47146e+06	1.61032e+06	1.51968e+06	1.88154e+06	1.78051e+06	1.75284e+06	1.52995e+06	1.78877e+06	917537	1.79206e+06	1.78128e+06	1.79156e+06
M759T86	758.569	86.4225			795071	4.71724e+06	2.06072e+06	5.10405e+06	5.00316e+06	1.55869e+06	1.18094e+06	1.98499e+06	1.93171e+06	5.13296e+06	1.08958e+06	986092	3.56589e+06	982100	1.36899e+06	1.6243e+06	3.00781e+06	943180	1.74887e+06	1.5204e+06	1.41061e+06	1.14049e+06	857249	1.56938e+06	863908	885472	1.23889e+06	890678	1.20166e+06	1.57081e+06	1.2998e+06	634353	997606	3.06702e+06	858630	1.29749e+06	972130	955605	1.15345e+06	2.26433e+06	1.08143e+06	1.03532e+06	1.41192e+06	1.01517e+06	672865
M759T111	758.57	111.156			1.48821e+06	1.32383e+06	2.15513e+06	1.4018e+06	1.49698e+06	1.55745e+06	1.20371e+06	952191	1.00558e+06	1.42607e+06	1.30872e+06	1.13461e+06	1.07391e+06	1.38355e+06	1.35016e+06	927284	918672	1.23091e+06	1.17958e+06	1.65445e+06	1.42416e+06	1.29658e+06	1.45999e+06	1.29559e+06	1.69302e+06	648017	1.29306e+06	1.03141e+06	802660	1.59579e+06	671351	481947	761689	1.04842e+06	1.41032e+06	678029	1.29722e+06	1.64144e+06	1.15866e+06	568922	825173	683453	838156	825320	825490
M153T303	153.04	302.696			7573.69	5318.3	6789.86	8066.67	6989.71	7191.79	7463.04	5230.51	8509.01	3161.64	6866.77	7536.14	8961.63	10151.1	5915.03	7767.79	10335	6104.23	12716.3	8789.13	8252.52	10142	9260.34	10075.3	10301.7	15192.8	15308.9	8842.45	10003.5	8923.87	11998.7	12226.3	17297.7	10779.1	13768.6	11225.8	10861.8	9551.63	8966.91	13766.6	9285.67	10013.8	10249.1	10244.8	10246.6
M156T446	156.077	446.144			731510	666612	699450	667937	787088	804196	705691	825643	795471	774353	729296	928033	722831	719398	667164	469716	672952	721616	773732	678341	749181	751751	797683	654943	712150	677700	474485	865924	608211	720257	734788	731487	785884	697668	436323	662855	685200	940344	748296	744446	736597	738031	779109	748480	775931
M156T467	156.076	467.271			429722	431343	446432	426962	458213	412588	255379	490837	460739	454343	364350	433321	433781	330596	395955	436367	358872	544430	383661	267358	408649	346083	369784	286078	405215	331303	341533	348772	434255	371588	353942	335169	344106	367645	438702	394114	318236	391386	343917	324716	409581	366259	391376	385199	385091
M114T384	114.065	384.173			17962.6	29957.9	50915.2	27172.9	28560.4	28935.1	27314.4	25835.7	26222.8	23218.5	29073.6	27358.9	26021.9	25448.3	23890.1	35006.8	24964.3	27782.6	27888.3	24923.3	29282.5	24307.9	52383.2	22817.1	25767.2	21221.1	23034.4	28514.4	21568.5	27281.8	24259.7	26756.2	22664.3	25628.7	14745	28115.2	24694.2	25967.6	23309.2	24915.6	25712.8	25069.7	26236.5	26624.2	25751.9
M132T393	132.077	392.62			1.12379e+06	2.45706e+06	1.35358e+06	1.37426e+06	2.89588e+06	1.28381e+06	2.70992e+06	1.12994e+06	1.60028e+06	1.71386e+06	1.73752e+06	1.97627e+06	1.90958e+06	1.01411e+06	1.29416e+06	1.48093e+06	1.34321e+06	2.12915e+06	2.66458e+06	1.73756e+06	1.6518e+06	1.52213e+06	1.32587e+06	805635	1.28174e+06	1.1063e+06	967762	2.51225e+06	1.41903e+06	1.44278e+06	1.25802e+06	1.10644e+06	1.19156e+06	1.2299e+06	2.61699e+06	2.42123e+06	1.19246e+06	2.50608e+06	1.3406e+06	1.20355e+06	2.0592e+06	1.85698e+06	1.39541e+06	2.06796e+06	2.08062e+06
M132T419	132.076	418.781			421229	496033	1.21668e+06	825206	1.24293e+06	976136	690802	936395	683464	799110	700613	375250	1.09916e+06	352282	535127	750933	753328	502881	694010	667821	699085	591718	808366	501327	392023	942789	538406	288068	715777	631048	377387	1.05059e+06	851138	658590	410175	597829	482019	829295	413856	881996	617840	552225	664074	600563	416678
M348T285_1	348.07	284.65			854.985	1587.21	1469.24	1100.95	1383.24	1440.04	803.549	1029.82	1381.16	1306.44	1572.82	1400.38	1589.01	1331.01	1888.35	1505.45	1610.98	1605.99	549.699	1557.77	1394.91	2258.64	932.921	1925.28	1836.51	1984.93	1697.28	1386.29	2040.04	669.193	1872.31	1710.33	1451.24	1500.88	1440.83	1879.31	1527.02	1683.45	1666.62	1572.28	1521.16	1226.68	1606.94	1524.92	1569.68
M293T417	293.1	416.733			11298.9	32745.2	895.534	34396.1	29938	840.39	1489.28	27580.9	29858	40987.4	862.987	1433.15	27097.6	26292.1	27263.4	27331.2	25780.8	30744.2	25736.1	932.197	140893	21890.2	27236.3	51302.6	32232.4	32259.4	23276.4	22222.8	41376.2	32930.4	28100.9	29908	23622.1	24761	20829.8	24729.8	23385	483.011	26982.4	261431	26367.2	36891.4	36878	36849.9	35640.1
M813T136	812.518	136.493			21884.8	19789	21149.8	20047	19083.1	24144	21182	18121.9	24819.6	17223.9	23818.4	21332.1	21962.5	20839.3	22535	24985.1	21674.5	18983.7	21035.8	18885.7	24572.9	23379.9	19780.9	25876.7	20366.7	19782.5	22053.1	20389	25957.5	20755.9	23508.1	22160.5	23629.5	23812.4	22551.3	25819.3	21504.4	23786.4	21454.9	21486.6	34077.9	33825.9	38249.9	33829.1	34089.9
M153T115	153.04	115.222			2570.56	3364.04	3595.19	4792.28	2433.48	3494.65	3802.38	2510.22	2785	3275.27	3009.08	2431.78	1999.02	4454.79	3466.15	1986.55	2187.25	2578.26	1967.14	2194.03	2107.56	2463.65	3594.16	3036.99	1707.71	1877.28	2348.38	2153.26	2725.3	1784.37	2082.48	1511.2	2036.74	1820.22	2474.46	3332.78	1883.37	2035.7	2385.25	1827.8	1821.06	1983.18	1929.35	1927.65	2303.57
M719T61	718.57	60.666			13990.3	15372.7	12257.1	14617.2	12581.8	15431	14616.6	13336.2	18871	19594.8	15057.7	13911	17479.8	23806	15295.8	14943.5	22261.4	11644.3	15302.8	17966	11683.8	18632.8	16963.1	14979.5	15609.4	18403.4	16066.4	10432.5	13080.4	13145.1	15577.6	16348.2	14781.5	15644.2	18827.7	14780.8	18693.1	12263.9	19430.2	13698.5	11910.2	12464.3	11011.1	13415.2	11969.4
M156T510	156.077	510.099			1.42732e+06	972784	573724	1.73598e+06	662438	1.94952e+06	973327	1.97136e+06	512815	1.48747e+06	389401	599213	412979	705449	1.23449e+06	416151	1.55608e+06	1.6169e+06	2.1589e+06	2.21061e+06	909467	320335	506835	1.57894e+06	1.33916e+06	1.28121e+06	326961	1.18766e+06	1.07131e+06	1.64217e+06	986775	1.01831e+06	2.18126e+06	871743	855121	1.68263e+06	1.21022e+06	1.82762e+06	603288	2.02444e+06	594556	882870	706772	994799	870841
M156T394	156.076	393.551			287847	437688	369927	372935	403088	489212	397116	578310	381701	459012	433932	510052	387379	247915	281486	220883	292097	258532	328879	458819	454895	264056	413189	160006	243073	361968	184802	489959	319784	376258	307278	216397	345622	234612	140415	251892	273824	403031	232332	320746	316272	317260	333348	289404	332666
M781T137	780.55	137.346			426880	607391	523317	523322	543847	559772	572448	481349	553047	538741	488809	554335	433526	416688	516852	512272	409780	435659	594644	411946	479408	564927	521625	447602	474073	416686	547386	416806	442799	522152	409263	433929	499246	449713	404561	418037	455547	444647	477176	382765	498818	487030	489727	486569	497030
M781T60	780.549	60.472			84263.7	89786.7	85714.8	95272.6	92389.7	113287	96384.8	85054.6	68510.9	108077	84598.2	69074.4	69180.7	67985.5	66821	72254.9	62232.1	71952.7	74156	80387	98128.8	85738.6	75757.6	65937.7	67747.6	72317	78996.4	59679.6	63515	64983.5	74148.3	67886.4	69547.6	79370.6	25756.7	80866.2	72993.9	84662.2	86832.5	83140	113947	91945.2	120238	114553	128660
M100T168	100.111	168			49864.9	54949.7	66669.9	51140.9	60787.6	48906.8	65346	49165.3	68876.5	63452.6	43094.4	49935.3	47216.3	63029.6	49522.8	53443.6	51288.1	49270.3	47986.1	46221.5	48686.3	50199	51645.4	59846.2	43000.9	52005.9	66510	47086.3	56576.3	51513.1	45414.5	47567.3	43177.9	50782.7	46842.9	57125.4	50584.2	41400.2	48389.2	38685.6	6595.84	6416.12	7130.89	6954.67	6419.29
M399T462	399.142	461.99			40493.5	30372.7	31110.2	30530.5	35394	31186.3	29493.9	28466.9	37849.6	28192.1	24225.2	24469.5	45880.6	29057.9	26528.1	46543.9	39087.3	34600.4	32772.4	30252.8	33445.6	33146	22772.8	25640.5	16833.6	32630	32478.4	24824.4	29075.8	30430	37433	40732.4	23990	35701.8	35355.5	34545.3	34935.7	34263.1	32770.9	33848.1	39476.6	30643	32996.1	33055.8	32758.5
M399T445	399.142	445.191			42010.6	39575.6	44183.6	39780.2	41452.8	46220.3	45079.2	42335.8	43135.6	39456.6	43796	40682.5	42577.5	52168	43225	48724.8	48902.8	43869.6	45895.9	38956.4	38728.5	26534.3	44798.9	44791.3	43300	45510.8	43723.2	36739.1	38554.2	41157.5	39145.6	43940.8	40399.4	39372.4	39106.9	43993.9	39022.6	42560.6	45013.4	44826.7	43408.6	39770.2	43384.1	42937	44864.9
M282T482	282.118	482.315			15886.4	15710.7	27416.5	17742.7	36057.1	16421.3	20222.7	18283.2	13218.7	17343.5	13870.9	20977.5	14095.6	14185.9	13930.6	11110.2	12244.5	12024	13424.5	13638.8	14640.7	13101.1	12826.6	10345.2	12839.3	8101.84	7599.33	7317.76	14958.1	47303.6	12137.6	11703.8	9516.86	9839.77	11638.8	17761.1	24572.7	11323.8	9983	18054.6	19798	14781.1	14769.6	14848.3	14607.8
M143T290	143.047	289.682			36142.2	40323.1	38791.9	39878.2	43901.6	38633.4	45116	41368.9	38699.2	38516.2	38037	38931	39786	36511.5	37080.6	38491.2	38216.6	35435.8	40097	36702.9	38687.5	31495.6	41579.4	30599.2	33446.5	37485	27518.3	34566.1	36816.5	36644	31098.2	38408.3	35627.9	33193.2	32017.3	37463	37360.7	36731.8	37951.9	39572.5	34057.4	40338.5	35856	38994.9	35020.6
M482T228	482.321	227.982			5429.57	3255.23	2861.99	3095.47	3295.61	4902.82	3077.44	5006.37	2517.43	2645.62	5565.54	5540.17	6424.65	5430.38	5655.07	4725.95	4784.96	4899.71	6514.47	5420.76	5326.41	5126.08	4755.07	4287.27	4862.1	5227.51	3789.1	5193.9	4813.21	5143.39	5387.23	4898.2	5499.61	5471.25	4831.89	4540.99	6437.24	5310.98	4864.87	5346.48	5209.9	5278.43	4728.47	6642.58	5576.77
M156T287	156.076	286.575			3995.93	4630.18	4637.15	3942.22	5037.09	5036.81	3893.7	5600.77	3451.47	2176.87	4169.84	3712.36	3589.93	4953.94	3465.03	3126.13	4139.29	4231.87	4639.4	3336.07	4006.53	3401.69	3747.88	4961.66	4238.99	2765.58	4278.02	5616.99	4270.68	3714.6	3418.66	4228.75	5099.04	4914.9	5256.44	4012.13	5271.78	7564.3	3705.61	5972.89	3771.22	3642.48	3518.32	3772.36	3769.92
M313T191	313.273	190.783			384131	233873	208665	227670	236377	345897	225066	356777	198360	193310	403068	419503	403827	319061	398972	369844	327489	357417	342754	406094	441087	385582	402096	309050	405347	362032	273378	365223	382072	430635	403594	405363	415780	445673	389546	373177	411896	497054	427239	410024	340692	335532	341986	344978	344967
M666T411	666.129	410.812			3057.7	1846.57	2803.04	2296.33	1131.04	1441.87	1457.41	1084.99	3231.33	3419.72	1597.86	1065.31	982.754	1619.61	2811.92	1440.86	1002.5	2106.86	1045.8	1137.49	2897.8	2371.2	1408.66	1325.03	1277.56	1236.69	1801.3	1076.5	1866.58	1628.04	1235.29	1166.73	1052.36	1428.74	1477.34	1227.74	1108.03	1174.71	1444.4	1021.48	1526.01	1938.73	1525.13	1523.09	1585.47
M112T233_2	112.05	232.645			577512	694187	780259	812555	585605	636211	1.10109e+06	637173	753320	776164	691082	620234	607711	821430	648715	560684	724536	646491	639157	617365	541142	481984	584750	539411	576216	542019	410286	570943	584818	573923	561875	516180	539279	539290	547763	600328	582326	590792	554641	605971	519438	596329	601254	622506	600217
M313T47	313.272	47.326			33077	32357	26837.1	27459.3	31349.1	36565.7	29562.9	45462.1	29635.6	30616.9	44794.4	40559.8	44298	37665.9	41534.4	34301.8	40902.8	52038.2	37289.1	40213.6	48521.1	38524.9	43846.6	34874.1	38925.3	33199.5	33287.4	45006.5	36999.5	39882.4	45209.3	36318.9	50646.2	43816.4	41126	35669.9	44594.1	52926.8	41125.1	47928.2	119098	120486	117830	122522	125951
M813T62_1	812.517	61.749			35313.1	15880.1	19532.3	25747.2	25015.4	21596	40265.9	30392.9	26153.9	57417.7	20349.4	15907.9	24743.6	31501.7	30526.7	32485.9	29613.7	19556.6	46295.2	22155	20775.9	12476.9	20229.7	35427	27058.5	17253.2	39618.6	29558.9	29489	39316.4	31617.5	30209.5	23086	32167.7	47986.8	21128.9	26816.5	57913	25089	29165.5	68043.6	56769.9	66963.1	64776	64818.7
M341T236	341.305	235.862			482049	310022	332967	369667	309678	411447	346398	382978	352735	379348	414454	333755	379805	406754	424141	519517	386767	393285	349064	431024	537351	409698	372780	356045	415796	455466	350809	368111	385782	480792	390596	439525	365966	415866	368970	328985	400806	365955	426304	390179	427159	418900	408225	408290	398971
M781T38_1	780.55	38.1445			204424	248563	254955	253610	279496	271597	243217	250248	256229	295779	238606	206350	190530	192588	235622	185945	195484	191380	219801	186538	262037	243323	203412	190935	221155	177006	208553	185415	195078	195605	202745	169823	218864	197351	191542	193622	220031	224647	225444	172599	319564	321620	318695	319556	321645
M341T188	341.303	187.677			835849	458349	452590	457752	497414	795858	443377	739707	431116	375891	952203	797548	905651	802124	977852	916332	799124	879313	848458	885411	852818	802094	882576	708125	877693	827709	651861	796107	845123	921689	838650	901765	967582	994509	796203	944593	880744	923038	968696	996044	758800	766549	773087	764919	773266
M773T91	772.517	91.161			15859.9	15121.1	14560.1	14712.3	13081.1	14408.5	13876.3	13767.1	14774.2	15558.5	14340.5	14457.5	14444.6	16607.4	15966	15578.5	13949.3	13297.5	13711.9	14378.1	13305.3	12338.4	13697.8	14747.2	14534.9	12752.1	12984.1	13582.6	13062.2	13473.3	12934.1	14022.1	12163.4	13851.5	14391.4	13067	12673.1	13359.8	12975.2	14864.4	64451.4	64299.5	64965	64446.7	64965.9
M277T485	277.101	485.083			3708.53	3239.15	3811.19	3560.91	2538.88	3869.29	3357.67	3664.49	3216.44	3980.28	3091.24	3284.05	3252.73	3452.52	3559.26	4289.62	3062.56	3311.54	2976.63	2280.75	4010.28	4060.23	4025.54	3565.11	3260.39	3013.52	1023.71	3730.48	3350.21	3909.59	3461.41	2986.5	3212.18	3428.07	2977.78	3102.12	4538.87	3844.5	3624.04	3391.64	2856.46	2857.98	2729.19	2972.95	3302.38
M338T77	338.34	76.6915			11909.4	37183.1	50603.7	40667.6	15922.3	15542.8	15781.8	218337	25403.6	21987.7	11000.1	10620.4	10962.3	16153.7	13211.3	16597.3	22017	11948.8	10288.8	3260.6	16676.1	10665.4	8753.82	11818.4	13036.4	18057.3	28654.1	10709.1	5575.82	11697.7	13990.4	20433.1	10629	10141.7	33819.8	17512.1	14296.2	13542.7	16519.7	11566.3	53964.1	20755.3	53324.2	13582.4	9394.29
M323T392	323	391.642			387.968	912.29	1094.44	1282.17	1216.69	1072.99	1340.5	1035.77	1099.43	1989.78	1246.15	1036.78	983.021	741.923	918.616	957.022	1053.34	845.933	948.821	1063.17	871.289	673.35	1096.58	551.906	871.907	951.333	577.199	1042.39	994.51	1210.8	835.001	776.6	497.428	732.855	928.699	879.769	985.156	1141.99	990.703	1005.51	1074.32	1073.18	1033.17	1072.19	1070.69
M323T548	322.991	547.974			720.393	592.544	663.693	687.041	248.16	936.783	694.526	643.35	687.897	497.869	558.145	754.25	734.793	745.828	616.549	666.33	841.44	603.128	673.429	714.019	555.027	608.016	627.416	556.246	732.316	694.02	679.258	675.951	599.216	552.281	690.594	865.708	651.391	673.844	656.124	767.299	796.122	683.369	662.009	741.458	793.47	634.769	634.451	633.798	654.854
M132T490	132.076	490.346			52882.1	74900.9	70434.4	103577	188000	98144.1	87879.5	141421	1.17079e+06	159598	266160	202581	192892	49041.7	69984.2	201076	118340	59229.6	387977	123732	56451	2.18646e+06	278359	51872.6	117228	131570	127952	170197	145469	184583	168786	68837.2	73278.8	1.67522e+06	165100	76461.2	141250	124931	79887.6	261232	136625	197024	147773	163529	149316
M268T201	268.051	200.7			773.342	1880.99	995.236	2135.01	1405.01	919.293	2479.17	868.364	2003.46	2483.64	1777.96	1153.76	1018.27	1815.17	1324.33	867.145	1379.49	1610.06	1463.29	1175.13	1617.67	1465.78	1703.51	1079.1	1069.28	1361.03	56366	1185.27	1940.09	1213.17	1127.46	975.943	1329.48	1307.8	1252.64	1355.56	1395.8	1264.2	1346.14	1562.13	1491.76	1311.1	1308.69	1154.22	1397.64
M132T248	132.079	247.959			3603.23	7852.66	3628.9	5185.27	4775.11	3350.25	4067.28	3268.75	4998.23	4944.06	58923	4347.3	3504.82	51397.7	5648.39	3924.39	3899.17	3888.4	5395.1	72737.3	3505.52	4365.43	4213.6	57336.7	6326.88	3257.99	6860.33	6459.03	5329.99	4799.03	6078.3	4883.88	4511.2	4371.62	4878.69	3884.4	5447.25	4583.03	4448.57	4933.9	3747.32	5104.24	5984.54	5104.91	5097.27
M385T425	385.127	425.186			44451.3	50096.9	142715	132276	81387.1	64505.5	198387	55732.3	62906.3	127437	93611.8	156006	259008	69747	50512.6	54214.5	54306	57512.8	132318	106687	56840.1	85490.5	82338.7	200434	88022.8	58174.5	56757.3	63990.1	52821	321615	66268.4	77724.2	65549.9	77507.2	79099.3	61636.6	97228.1	87247.1	70185.9	83129.8	66547.2	66567.1	69755.8	149784	70800.3
M385T448	385.127	448.057			57169.5	128325	150767	64679.7	84469.2	79071.8	55382.8	90526.3	69961.6	64398.7	84866.1	79066.7	62381.5	111708	80709.8	70063.5	120201	61470.4	59790.7	88425.3	72309.7	69604.7	62333.3	72859	66139.6	63423.1	67480.7	70546.1	73237.2	61806.6	61732.4	65005.7	57252.3	58685.7	63516.1	108127	60726.5	63709.8	80808.8	92595.5	59590.8	59348.9	64763.4	61305.8	60929.6
M482T167	482.321	167.261			1.08578e+06	547364	422433	505895	606673	1.0021e+06	578180	1.02142e+06	460116	445682	1.13088e+06	982861	1.03144e+06	819997	1.03411e+06	1.04248e+06	881963	1.02541e+06	1.03215e+06	1.16566e+06	1.11708e+06	998767	984532	763458	871147	1.02523e+06	764061	929386	963720	997040	1.09696e+06	994162	1.10742e+06	999520	930382	922506	1.05015e+06	994005	1.03048e+06	1.12459e+06	911543	911564	898028	944290	923915
M89T250	89.1064	249.727			195912	108654	88776.3	141579	31397.3	81023.8	101022	58085.7	177553	103555	126895	96142.5	89219.8	50323.5	129183	154667	65795.4	102116	62941.5	78727.9	159630	320552	35762	104768	157179	51414	157054	43189.5	90695.3	88230.5	78252.7	128439	58416	158939	192976	160246	149488	56261	67145.9	69649.6	121513	108479	121512	119885	82260.9
M89T306	89.1063	305.835			22840.1	23867	22542.6	20972.6	18818	23063.2	15121.6	27022.8	29224.8	25418.3	21875.1	19558.7	15021.7	12565.4	21204.3	22206	11843.9	22205.1	5156.88	18979.8	16530.7	15302.7	17322.4	31735	24413.5	12990.7	17098.2	19642.4	23163.9	23108.2	15828.4	23526.6	20288.1	24573.1	23385.7	27609.4	22030.3	23379.6	25361	10677	23086.4	20970.1	18551.3	16157	19586.9
M482T188_2	482.325	187.761			5.19797e+06	2.99834e+06	2.384e+06	2.56166e+06	2.73168e+06	4.97595e+06	2.70612e+06	4.68558e+06	2.3312e+06	2.30689e+06	6.15513e+06	5.34702e+06	5.47661e+06	4.8388e+06	6.28329e+06	5.9895e+06	4.86081e+06	6.37109e+06	5.40505e+06	6.28003e+06	5.45751e+06	5.15988e+06	5.78714e+06	4.43454e+06	5.08751e+06	5.56291e+06	4.31897e+06	4.92765e+06	5.40334e+06	5.38208e+06	6.70771e+06	5.53815e+06	6.67481e+06	6.71132e+06	5.3943e+06	5.77721e+06	6.11883e+06	5.86833e+06	5.78734e+06	6.76949e+06	5.17344e+06	5.06324e+06	5.05924e+06	5.06139e+06	5.25905e+06
M130T370	130.05	370.408			1.17849e+06	984426	972103	1.04054e+06	1.21587e+06	795365	945471	963816	1.10979e+06	955068	1.22065e+06	1.20224e+06	1.29248e+06	1.02883e+06	1.0148e+06	1.40781e+06	1.17254e+06	1.3204e+06	1.28865e+06	1.32253e+06	1.1932e+06	1.03763e+06	1.10344e+06	622973	990064	1.20433e+06	711983	1.04101e+06	1.03963e+06	1.20067e+06	1.29983e+06	998689	1.06278e+06	1.02778e+06	888112	825625	1.27188e+06	1.2267e+06	1.13405e+06	1.25149e+06	1.07902e+06	1.07899e+06	1.08822e+06	1.0883e+06	1.05948e+06
M336T43	336.164	43.263			18159.3	19166.3	42069	22250	12507.5	13453.7	27090.7	11649.4	19630.4	28408.6	28528.7	14546.3	22986.2	21816.6	18022.4	9058.37	11002	9944.85	15347.3	10257.6	10025.5	16155.4	41231	12506.1	9935.77	9037.85	8072.89	8120.68	32991.6	7754.62	18038.3	7633.12	16649.7	9892.76	16455.8	13697.1	8661.02	7479.35	19584	19916.2	18598.1	18572.2	18567.3	18619.3	25948
M385T465	385.127	464.774			105025	84399.6	74911.5	80460.6	65890.4	65822.1	76821.2	76519.5	98747.4	64879.7	58295.2	65646.1	65590.1	67743.2	76114.3	48688.5	81742.1	44755.2	80838	49994	63990.8	61115.9	78799.6	63193.1	83654.8	75349.5	134293	66204.1	68402	81311.2	80159.6	71280.5	78457.6	58585.6	54014.8	78406.1	62759.4	62833.9	66394.9	94556.9	112068	71407.2	77201.2	71043.5	77176.4
M249T412	249.095	411.736			115319	163050	175750	159561	182314	155220	148275	168924	105542	123589	143147	151179	107141	68246.2	119474	102944	124855	130518	121812	121086	97830.6	102385	121250	52736	102458	123218	36393.4	119363	89729.2	117140	46772.1	34497.7	70404.3	44409.5	54838.5	44624.7	76081.4	34342.1	92910.1	76736.3	106425	120611	84359.2	119149	119021
M338T7	338.34	6.876			3123.27	926.438	1110.62	966.746	956.693	1062.54	701.929	793.904	6371.71	1053.74	815.719	648.297	1235.61	508.372	1091.92	1451.51	1009.01	1021.36	1238.84	961.035	1492.92	1681.12	891.716	176.536	1290.11	1329.25	4245.77	2748	643.828	546.915	792.415	922.58	971.5	2132.34	2500.7	788.606	1191.75	1079.79	955.131	901.028	1129	945.848	963.484	1083.86	932.978
M399T575	399.143	574.505			345139	324025	297877	296653	259388	315999	310558	323382	434059	267613	261660	259532	247363	239309	281455	252187	292925	248952	316138	288761	345141	327142	289277	340078	241752	355765	51427.9	281556	356181	378776	363658	200848	340674	352762	27654	308664	334756	278643	46534	278040	236328	242440	310894	228229	272517
M399T483	399.142	482.757			228804	59476.1	56020.4	56576.7	59150.2	101410	58805.7	56660.9	77099.6	59914.1	54336	55891.4	62884	51693.3	53398.1	78010.2	56130.1	53915.5	78520.2	54464.7	66702.3	79357.2	60999.3	50497.7	61255.8	72631.6	60808.4	53118.5	56672	60808.4	47150.7	64734.7	70510.2	59423.5	62307.8	53856.5	58808.6	57287.1	61090.9	61745.7	59526.2	59666.3	57412.4	57063.7	58745.9
M130T460	130.05	459.546			4.75834e+06	4.68329e+06	6.02621e+06	6.48315e+06	5.05213e+06	4.19475e+06	2.18324e+06	2.16002e+06	2.2965e+06	4.62405e+06	3.2647e+06	5.18689e+06	6.81632e+06	5.64738e+06	5.59355e+06	6.88535e+06	2.56625e+06	5.60223e+06	5.51377e+06	3.8708e+06	3.78482e+06	4.9232e+06	7.15469e+06	3.08448e+06	4.46793e+06	5.66134e+06	5.42556e+06	4.54545e+06	5.0197e+06	6.16869e+06	2.14245e+06	2.24023e+06	3.28137e+06	2.02959e+06	5.14963e+06	6.01409e+06	4.98753e+06	6.83929e+06	4.08401e+06	5.0921e+06	4.45591e+06	4.01163e+06	2.54544e+06	4.08557e+06	5.42378e+06
M130T418	130.05	417.571			2.16587e+06	2.51495e+06	2.96059e+06	2.64318e+06	2.88148e+06	2.52879e+06	2.58184e+06	2.7404e+06	4.61458e+06	2.22268e+06	4.44592e+06	2.78532e+06	2.76915e+06	3.01366e+06	2.62782e+06	3.34038e+06	1.99586e+06	2.9775e+06	3.68143e+06	3.54435e+06	2.64623e+06	2.90602e+06	2.72283e+06	2.89756e+06	2.42777e+06	2.46792e+06	2.59737e+06	2.68004e+06	115.758	3.54295e+06	2.76718e+06	2.7596e+06	5.13375e+06	2.97666e+06	3.57988e+06	3.45695e+06	2.49059e+06	2.73471e+06	1.70312e+06	2.504e+06	2.21309e+06	2.289e+06	211.557	2.42579e+06	2.42994e+06
M130T292	130.049	291.587			16230.8	19580.5	16232.8	19175.6	17508.8	17398.4	22693.8	20126.1	21112	19531.5	22596.8	17725.5	18171.3	20995.9	20878.4	17489.3	24600.5	18794.1	20147.1	15328.4	17680.8	19824.2	28063.3	16301.4	20632.7	24820.1	17688.7	17676.8	17283.6	16399.2	21756.6	22329.9	18214.5	15482.7	17040.1	17978.4	17451.2	18080.3	16443.9	18466.9	18089.7	18099.3	21089	18147.2	18154.3
M130T393	130.05	393.408			9.31261e+06	8.6532e+06	7.04366e+06	3.68812e+06	6.16677e+06	1.13586e+07	6.11026e+06	1.1222e+07	1.89121e+06	5.88305e+06	4.37493e+06	4.04734e+06	1.31419e+07	3.20176e+06	1.0891e+07	1.22181e+07	1.08854e+07	6.8882e+06	4.0567e+06	3.96453e+06	5.66479e+06	4.9723e+06	4.60908e+06	5.70473e+06	8.17213e+06	6.11824e+06	5.46387e+06	9.72713e+06	8.41668e+06	4.85721e+06	8.95117e+06	8.39363e+06	3.95937e+06	4.47248e+06	5.25919e+06	4.17145e+06	5.98835e+06	5.72013e+06	1.13203e+07	4.23008e+06	6.06226e+06	7.61387e+06	6.91207e+06	6.59924e+06	7.44598e+06
M278T462	278.062	462.053			5574.56	6603.33	4329.96	5742.3	6639.43	5030.99	4641.2	4587.83	4169.06	5033.63	3680.76	6121.99	11921.6	4667.27	4094.82	5524.28	9634.8	7440.47	12068.4	5408.71	3336.69	2735.62	3302.08	3762.5	5846.55	5641.37	4738.2	5768.49	4577.74	3853.47	5064.73	9563.49	7812.19	5477.08	3241.79	5062.83	8037.94	5289.86	5098.3	8754.43	5247.11	5238.96	5689.08	5258.88	5564.72
M134T418	134.043	417.65			35884.9	40191	58477.4	46465.4	33346.2	42456	45047.3	36604.8	43744	60033.9	38641.5	34216.6	27319.9	30327.9	37191	50665.2	27486.8	32514.1	29276.4	22330.4	37917.7	35135.7	56603.7	23372.1	26680.9	25682.9	25444.4	39483.6	35819	30902.6	27211.9	19480.9	18328.5	24300.3	23241.3	30134.4	34187.3	27171	31582.8	35524.7	30116.1	33125.9	33619.9	34178.7	34921.2
M134T460	134.043	460.095			12962.6	21251.8	18497.1	23207.2	18465.9	22256.8	19014.9	16706.7	16321	22327.2	18539.7	16632.4	14469.6	16907.8	16779.2	13880.5	12464.6	15447.4	15871.2	13454.6	15022.8	13535	17118.9	12313.5	13199.2	16606.3	12508.1	14591	16759.6	14823.2	14052	10229.6	12090.3	10758.3	11840.8	16066.7	15610.3	14993.1	16050.7	17918.5	14363.4	14694.7	15079.5	15086.6	15084.9
M162T346_2	162.113	345.576			4.28422e+07	3.7498e+07	5.36998e+07	5.31029e+07	6.09682e+07	4.76168e+07	5.04045e+07	5.32769e+07	5.07813e+07	4.23357e+07	5.19786e+07	5.24015e+07	5.23772e+07	5.09707e+07	4.88005e+07	4.34035e+07	5.44293e+07	4.45197e+07	5.04542e+07	4.16505e+07	5.15302e+07	5.21872e+07	4.42358e+07	3.7777e+07	4.66666e+07	5.06065e+07	5.00068e+07	5.47198e+07	5.76842e+07	5.48884e+07	5.32009e+07	5.29926e+07	5.70887e+07	4.69861e+07	5.94791e+07	5.79423e+07	5.35096e+07	5.38791e+07	4.16035e+07	3.44284e+07	4.66028e+07	4.66906e+07	5.74798e+07	4.61753e+07	4.87244e+07
M341T32_2	341.303	32.391			197046	140976	155131	135806	121330	151269	129395	134928	151715	156329	162486	151327	140204	170794	146426	171585	151722	157884	141812	142859	160470	154032	167125	164220	138725	164657	124854	146766	138530	155323	135847	125699	165244	160333	165729	123133	156391	118194	142277	134705	209269	191512	191535	191945	194306
M522T158	522.355	158.251			1.16482e+07	9.58535e+06	8.46668e+06	9.9711e+06	1.1355e+07	1.27339e+07	1.15142e+07	1.51947e+07	1.0099e+07	1.17973e+07	1.31986e+07	1.45724e+07	1.29762e+07	1.03575e+07	1.4146e+07	1.22589e+07	7.99563e+06	1.48065e+07	1.23118e+07	1.33058e+07	1.20584e+07	1.18616e+07	9.94797e+06	8.51275e+06	1.21939e+07	9.83911e+06	8.41527e+06	1.09588e+07	1.04688e+07	1.01084e+07	1.22306e+07	1.09325e+07	1.3585e+07	1.18829e+07	1.10723e+07	1.38956e+07	1.32588e+07	1.70689e+07	1.23016e+07	1.52326e+07	9.629e+06	9.70114e+06	9.70116e+06	9.60833e+06	9.70084e+06
M496T254	496.337	253.656			32395.6	19034.4	21988	9710.45	22649.8	34444.7	24145	40134.4	19538.6	20536.6	43721.7	38171.1	79685.5	29150.3	41107.4	39197.6	61041.4	46781.2	40585.1	35439.3	35738.7	31942.7	32974.2	29700.6	45908.9	33965.9	26692	31494.8	38400.9	70025.2	42849.7	29151	46023.4	30151.6	34268.3	38706.8	41854.2	44793.7	33886.5	48558.7	33647	39577.1	39631.8	40862	40844.7
M279T9	279.23	8.727			2543.08	401.812	2334.84	2224.38	2402.52	2400.36	447.503	1646.79	2236.61	474.336	2326.06	1860.24	2395.3	366.143	2467.32	2619.66	566.551	2434.71	4306.95	2276.77	2331.4	279.132	2217.35	165.47	1798.81	2176.39	1052.96	755.615	667.981	2126.14	3519.89	2359.16	2297.87	342.254	2427.78	2734.51	2609.21	1011.51	608.955	2440.31	1712.26	1618.65	1043.51	1480.02	1112.16
M136T418	136.061	417.863			31785.9	38843.9	38939.9	56811.7	61848.7	53716.1	49435.1	68392.7	29366.6	32968.9	50355.4	45184.9	57738.2	31303.6	38821.9	54687.5	53552.9	53673.2	54783.9	60984.2	82118	43750.3	58330.7	63111.3	53656.3	57920.3	56195.9	65292	54768.1	89420.1	60849.7	60448.7	52945.5	60830.1	35357.3	56440.1	53280.9	74542.3	60394.5	90132.5	54448.3	54498.2	55739	56121.6	55420.7
M136T480	136.06	480.135			11730.7	35573.3	30031.6	20650.2	17431.2	21363	23489.2	19807.4	21304.9	21496.7	22045.8	24175.9	25703.3	29956.5	19347.3	17342.3	20351.8	18654.5	39864.6	17207.3	31683.8	20192	22158.3	25371.9	17862.4	21845	21663.8	23600.9	22594.6	23269.2	23363.7	22122.6	20465.7	19663.8	14979.9	20831	17116.8	18448.2	21435.3	18960.4	17176.6	20974.3	20669.8	22098.8	20184.2
M120T305	120.08	305.217			53918.4	55898.5	74564.7	84739.7	66772.2	55322.8	52430.4	69167.1	58708.8	51773.5	51818.9	70772.5	43287.6	60059.8	68366.3	60277	72828.2	65400.5	72534.8	58005.3	54882.2	37691.6	50256.7	66219.8	65350.5	67587.2	80778.4	82370.3	56501.8	68518.4	71799.4	94436.5	73053.7	82662.9	67330.5	54316.4	73267.2	100632	83492.1	71017.7	68603.7	54046.8	68519.5	67520.6	68529.2
M137T47_1	137.044	46.662			25895.7	33020.5	47284.4	32074.1	33600	29018.2	31616.9	30454.1	30843.9	26390.2	35384.2	31903.9	31554.7	36078.4	34799.8	26088.8	49520.5	32961.7	32234.4	25778.3	25203.4	31071.1	30096	23821.3	26066.1	33316.7	31941.4	33321.1	28433	21204.6	31778.4	31065.4	36701.1	27016.4	27776.8	36439.7	27508.1	33502.8	33576.1	36840.6	46696.6	46681.9	46743	46747.6	48950.8
M422T165	422.324	165.362			42956.4	74222.5	77844.2	77619.6	68112.7	47712.6	60726.6	33463.3	79217.4	77559	88738.6	46234.2	40438.4	72110.4	77743.8	66474.4	26960.9	52714.8	39744.1	31385.2	53087.5	70772.5	49148.3	37523.1	38641.8	31575.6	57304.3	66029.8	51200.2	39388.3	31578.4	27696.1	32553.5	40689.9	31530.3	39709.6	74085.1	36391.5	56645.2	38972.8	45264.4	45267.9	45724.7	44834.2	47623.6
M162T368	162.113	367.592			1.12657e+07	1.24859e+07	1.25023e+07	1.3526e+07	1.36841e+07	1.22337e+07	1.2084e+07	1.04872e+07	1.10326e+07	1.23513e+07	1.11475e+07	1.21408e+07	1.12968e+07	9.90338e+06	1.17261e+07	1.00762e+07	1.08437e+07	1.1099e+07	1.08486e+07	1.17457e+07	1.26854e+07	1.00292e+07	1.17794e+07	9.19435e+06	1.17053e+07	1.19179e+07	9.38871e+06	1.1972e+07	1.0459e+07	1.13204e+07	1.05215e+07	1.19174e+07	1.08216e+07	1.20195e+07	1.05689e+07	1.15569e+07	1.15644e+07	1.1256e+07	1.28614e+07	1.24753e+07	1.0601e+07	1.09594e+07	1.11583e+07	1.13013e+07	1.09691e+07
M162T386	162.112	386.285			2.19933e+06	1.39326e+06	2.62746e+06	2.10431e+06	3.19057e+06	1.68034e+06	2.00619e+06	1.96416e+06	2.10577e+06	2.23509e+06	2.18843e+06	2.6934e+06	2.67704e+06	1.2284e+06	2.26421e+06	1.83131e+06	2.40291e+06	2.84274e+06	995020	2.38611e+06	2.37533e+06	2.15922e+06	1.88041e+06	2.09108e+06	2.28437e+06	2.05173e+06	2.44767e+06	1.34286e+06	2.2008e+06	1.25539e+06	2.31946e+06	2.36852e+06	1.60888e+06	2.16e+06	1.37378e+06	2.05083e+06	2.41569e+06	2.05414e+06	2.2164e+06	2.32572e+06	1.99326e+06	1.11672e+06	2.12266e+06	2.00119e+06	2.05395e+06
M162T423	162.112	422.673			485331	653376	599886	585076	589751	470489	727468	459036	333308	628338	585963	441666	402840	470605	507795	525403	493849	635385	505903	547819	455453	427965	379740	3.20229e+06	463606	446784	375110	414791	451546	394689	450980	448362	451049	433460	359547	461354	506516	583186	491553	1.55023e+06	517609	479234	480064	676300	481231
M162T442	162.112	441.673			277888	340879	329607	351413	448692	294300	360185	307841	198655	428942	367450	332473	343451	342011	337599	293602	305680	341289	338831	339073	325677	205609	399370	225001	289791	295847	237895	304793	269906	332899	290272	249139	297011	322797	234194	286895	360677	335320	276490	380082	337676	253576	315457	315920	352413
M341T148	341.303	148.483			209051	101843	117795	98949.5	110626	392206	279757	198272	89083.3	84564.1	234293	196003	224359	231388	232002	228863	194631	197665	195282	208150	386074	176892	178145	147040	192344	160347	183945	169084	171298	423888	183494	180349	198646	173857	183392	177825	207409	204871	171395	211488	158995	158978	162338	159134	159168
M120T280	120.08	280.135			246274	154589	297422	269153	195848	210543	246220	141156	148850	169469	236151	89719.5	207462	189708	215268	253881	235557	70417.6	226306	212585	243548	209350	194604	227177	162495	189524	200545	181191	304840	189035	187170	184016	223859	185483	269907	206343	203454	220615	172986	128413	170409	224398	175156	175898	211428
M102T417	102.054	417.01			25190.9	22326.3	50222	60038.8	24704.6	59182.7	20235.2	21441	58912.2	30990	32155.7	29286.1	88341.6	52756.7	30083.8	35437.9	28328	38487.3	75107.4	29783.6	21394.1	23301.4	37285.6	36925.7	19598.5	26489.3	46780.4	24488.8	53826.9	51751.9	33513.8	25583.6	25687.5	22791.8	42874.4	23298.2	21005	29899	23354.9	30029.2	29719.3	29375.9	29432.7	41183.8	31378.7
M341T47	341.303	47.048			21913.2	22113.4	21610.7	20585.6	21528.4	24352.8	20043.7	30729.1	21651.5	20217.1	27637.8	28658.9	28247.8	30371.7	29484.3	24902.5	26296.4	29570	24521.9	29719.9	26206.9	25552.9	30458.5	24376.3	25663.2	25824	20431.6	27865.1	23212.7	25779.4	28452.2	24509.9	30433.8	26720.7	27010.2	26420.8	25000.3	26761.3	23125.5	26614.3	58713.9	61372.6	60024.7	57057.3	60014.5
M341T66	341.303	65.666			13491.5	10390.7	19041.2	9742.03	9912.97	10822.1	8008.82	10801.9	12005.5	10557.2	12179.4	18492.2	13552.5	14409.7	14544.4	12758.4	13511.7	13634.6	14467.9	11713.6	8174.11	12662.7	12717.8	38955.8	10387.1	11437.5	14058	10994.7	10847.6	11742.4	14458.6	10315.8	9218.38	11482.9	12932.2	10004.5	9793.73	12520.6	18749.9	11898.9	60072.7	65438.3	68279.3	65517.5	82999.2
M323T574	322.991	574.08			2927.1	2562.31	2765.99	3437.42	2883.89	1726.45	1855.9	2495.78	8187.59	1888.09	2530.46	3370.9	3288.29	3291.78	3992.94	2882.78	860.748	2680.14	3227.78	3168.57	2593.38	2821.53	2859.04	1873.76	3116.33	2924.62	2314.64	4164.03	2530.76	2331.95	2985.87	3615.14	3021.77	8908.97	2940.12	2946.41	3176.26	2950.49	2759.35	868.232	3296.48	3079.45	3081.23	3157.64	3081.56
M323T520	322.991	520.294			5072.98	2142.32	2750.89	2629.62	1973.74	3167.74	1656.55	1992.74	2384.49	6771.35	1954.75	3016.51	3141.96	2903.75	2384.52	2355.24	3178.17	2884.91	2575.01	1791.61	2245.24	2373.17	2117.44	2149.25	2934.72	2401.68	2142.17	5353.47	2211.84	2137.33	2437.34	3342.57	2472.93	1781.4	2328.16	3698.69	5186.14	2447.54	3136.39	2586.42	3292.99	2994.42	2994.57	1196.38	3225.56
M518T212_2	518.319	212.048			193014	132840	123986	109907	124134	213493	142302	234230	73882.2	133298	222636	281375	229319	183507	204909	183426	189400	233973	208330	275006	182927	204123	231113	167809	244420	79637.5	125922	225509	176978	204459	216256	197366	236108	187958	15558	209761	229044	246823	201032	253640	149226	154993	153231	156770	28991.2
M518T234	518.318	234.291			30507.8	21815.7	13344.3	11236.2	14989.9	27430.8	13436.2	20698.1	10813.6	12435.8	25999.7	32422.4	37347.8	33333	22516.9	34165	16597.4	19902.1	23979.8	25797.8	22003.4	21344.3	17988.5	22839.6	23173.9	20903.2	15606.6	21229.7	34460	22034.4	17486.6	20625.2	40369.6	26595.5	26382.1	18962.3	33841.8	22637	17724.2	20271.6	21090.2	23008.3	24268	24473.2	24366.5
M399T306	399.142	305.747			1864.95	1643.47	3355.35	1976.78	3148.87	3810.7	4041.04	2995.53	2581.52	3434.5	3344.77	2818.76	3681.37	3259.9	2748.93	2706.61	5409.68	3154.97	4672.22	3985.45	1207.92	1901.55	3670.96	6598.6	2999.65	4357.03	3813.9	9839.74	2741.49	6388.15	3949.46	4493.65	5017.93	2687.46	3172.22	2799.88	3034.37	3707.23	2100.86	5954.07	3849.24	6477.86	3782.61	3917.74	9418.27
M811T304_1	810.598	303.933			913.381	999.197	1597.29	2221.23	1430.76	2039.9	2958.98	1762.15	2572.57	873.966	2298.53	1650.72	1312.15	1179.1	965.102	1466.33	4299.76	1560.18	2008.26	1937.25	1309.77	788.438	1585.73	2635.5	1239.6	2207.45	1931.76	3271.04	746.471	1835.91	2421.32	3741.24	3939.29	3122.23	2766.9	2785.76	2507.39	3474.56	1792.29	4987.86	882.788	2317.2	2380.98	2303.23	2303.28
M459T98	459.163	97.565			2514.36	3666.6	2707.97	4005.54	3426.97	1862.3	4383.6	2519.22	3790.74	4771.62	2190.31	2393.31	2366.3	1981.49	2485.88	1287.4	2269.28	2424.4	2580.09	2340.79	2531.72	2808.73	2822.96	2194.68	2103.72	2248.59	2593.69	2426.02	2970.51	2102.2	2680.27	2054.66	2060.68	2390.93	2404.21	2060.46	2780.18	2512.51	1475.57	1294.2	5438.72	5177.74	5268.1	5660.12	2837.78
M84T460	84.044	459.661			1.51918e+06	1.6851e+06	78151.6	2.10104e+06	2.01501e+06	1.28082e+06	1.78432e+06	2.24955e+06	1.93222e+06	918692	1.88281e+06	1.87494e+06	2.85547e+06	2.27372e+06	1.05164e+06	1.57598e+06	2.63226e+06	1.03056e+06	2.00947e+06	892465	908479	713554	904318	558925	1.33985e+06	2.6837e+06	743958	1.99052e+06	1.97962e+06	2.49416e+06	2.24897e+06	1.29849e+06	2.01515e+06	767556	1.60739e+06	608479	2.3649e+06	1.708e+06	2.27137e+06	1.89618e+06	1.64115e+06	1.66157e+06	1.77156e+06	1.16411e+06	1.77107e+06
M162T312	162.111	312.143			22940.6	20459.8	19398.3	19042.3	23212.5	21357.1	20750.8	22590.2	27514.6	20574.8	21929.5	17012.6	24452.8	18328.3	22108.6	19256.4	27617.1	23463.4	22219.5	55406.4	19436.3	17921	16974.7	34145	50972.4	19510	20784	18487.4	20279	17146.1	49054.8	15849.2	17704.6	16593.6	19235.6	47953	23132.8	18517.4	19218.7	18243	23396.7	23373.6	37662.4	23475.5	23507.5
M89T193	89.1063	193.349			44598.8	46585.1	22106.4	50159.7	41084.6	41660.8	46078.7	40089.5	37417.6	50816	41423.2	38308.4	38264.4	38988.6	32945.5	43351	42479.6	46185.9	38005.2	39277.7	39031.8	40141.2	33074.6	47768.2	42426.3	41826.5	35503	35033.9	22679.3	41680.4	45041.5	46790.5	8392.73	41763.1	45283.5	48959.9	38700.2	45417.3	48920.3	44164.9	39630.3	40273.3	30989.5	17114.2	40803.6
M155T259	155.009	259.467			4382.5	7968.45	2684.33	8280.1	8152.18	7251.41	2826.26	3531	2108.34	8554.14	8516.03	7258.43	3236.84	3941.3	9406.83	3321.48	3173.58	8256.37	3617.02	3711.46	8498.27	2835.87	4546.35	3051.04	3932.38	4204.1	3271.47	3400.33	4678.81	4177.63	3626.01	3416.26	3095.16	8620.03	8496.71	2818.96	2622.14	7513.73	2816.88	2873.04	7884.6	7868.05	7659.09	7879.49	4933.65
M455T201	455.186	200.505			1910.78	3984.92	3255.94	2857.91	2198.35	1776.03	5076.93	2248.57	2606.8	4185.42	3095.42	3293.61	1959.28	3505.11	2185.08	2625.68	2708.22	2639.22	2392.83	2183.44	3135.22	2739.32	5111.2	2956.47	2883.32	2272.62	2665.5	3360.78	3568	2410.72	2742.25	2524.02	2450.9	3216.65	2647.06	2094.23	2404.92	3062.26	2705.96	3741.34	2451.59	2799.23	3204.73	2817.5	2951.83
M803T38_1	802.535	37.531			14142.9	10906.2	17681.5	9730.39	11020	12067.1	13037.8	13501.2	11023.9	13768	11312.8	12116.6	11991.3	11275.3	11683	12193.6	11908.7	10958.2	14011.5	11369.6	15146.3	14262.7	14482.2	11208.6	12446.8	10474.1	14214.7	12406.9	12649	10712.6	11156.7	11408.9	11601.6	9291.69	11395.8	10737.8	9863.27	10886.6	10666.9	11114.1	12942.4	13970.1	13560.8	13569.2	13959.4
M341T86	341.303	85.908			26837.5	26361.2	29295.7	24479	21783.3	29699.6	22671.3	25058.6	25018.3	26138.9	29858.9	31673.4	31397.9	37633	27415.1	26204.8	30064.3	27009.7	27872.5	31175.2	26815.5	25932	33946.8	27203.1	27483.8	28133	23610.3	27603	28089.6	29426.5	27046.1	26851.7	25801.2	25460.8	23953.2	24324.6	14727.4	24776.4	24420.4	28297.2	230147	177765	206772	312363	210399
M243T488	243.025	488.47			9445.65	18157	14146.6	27104.1	25570.4	21897.9	16214.5	17345	5945.59	16439.2	9351.37	12080.9	52042.9	20622.5	19537.6	20188.8	36076.5	22752.3	13901.5	26007.6	15273.5	15050.7	9644.28	14829.9	27790.6	11816.9	15795.2	32204.7	11297.3	8438.12	19961.6	48425	22928.3	23463.4	15400	19526.8	34134.2	10234.3	7456.37	36194.3	15549	11591.5	14513.2	17182.7	14555.4
M279T35	279.23	35.009			258250	185121	213167	251449	306080	247296	481811	360106	287364	221608	265262	217760	374741	377388	350112	318097	245202	228486	238236	288161	392371	292094	376209	375413	541630	256531	285223	302781	220083	190155	231298	321666	243588	264949	329196	272146	296502	367195	431216	335524	338154	337186	311025	332059	337267
M304T385	304.16	385.01			4749.42	5720.67	5495.26	6501.21	7743.03	5509.64	5081.63	7699.11	6950.4	6706.08	6189.1	6764.55	8199.24	5624.65	4611.98	7278.47	5713.3	5735.98	8044.59	4992.65	5485.12	4932.87	5757.36	7319.91	5548.85	7849.23	6273.37	9025.16	5624.25	6293.49	5097.16	6119.16	6165.77	6127.63	5998.7	5465.83	5634.03	9071.76	6256.33	6762.43	3829.14	5847.74	5834.09	5599.18	5821.05
M389T483	389.103	483.103			12664.6	2458.03	12163.5	5141.35	7908.15	12792.4	10959.6	6519.72	4465.27	12700.3	10454.7	8931.29	12148.7	5925.12	2048.59	10935.8	12033.4	7487.89	14687.4	9922.02	14229.5	8475.79	8722.53	10278.3	8396.22	9831.44	11371.4	6872.63	14390.1	11538.9	10086.8	9438.47	12109.2	17270.9	15519.6	9398.38	5810.98	5996.07	9272.58	13754.8	7204.41	7638.45	7180.59	7630.23	7170.48
M389T385	389.101	385.131			5272.95	6764.95	5433.06	6513.95	6498.79	5914.37	4304.55	5779.03	4644.83	5629.86	4450.81	5004.13	7619.98	4160.26	4529.97	5956.92	4548.16	5507.56	5378.23	3767.89	5136.19	4548.37	5876.25	3601.39	2845.4	3674.15	4720.48	3782.28	3099.39	3248.79	2741.2	3644.56	3143.58	5502.41	3491.48	6193.74	1913.79	3692.62	5162.94	5102.89	3963.34	3876.78	4367.22	4339.78	3525.84
M298T88	298.273	88.387			16049.5	12903.9	11869.1	14460.9	12732.4	10760.7	13341	12860.5	13608	16607.2	16595.4	17080.9	14218.3	14916	11695.5	15759.2	13418.7	16008.7	15248.1	16847.7	15409.3	17723	14698.9	16418.3	20318.1	16381.4	21037.8	23021	19948.8	12459.2	17274.7	21499.4	20530.4	26602.8	30751.1	25849.6	19442.7	29504.3	22472.7	23322.1	7454.02	15556.9	15515.3	15539.4	8967.19
M96T18	96.0434	17.81			23525.4	23587	23101.2	20360.6	19606.9	20776.2	20628.4	20692.1	20368.1	20403.3	20560.5	18175	20254.9	20058.2	21721.7	21755.2	19414.1	22136.3	18305.7	19010.2	20467.7	21570.5	18330.7	23501.4	19417.2	19518.2	20862	18956.1	23563.8	22704.4	20562.2	20242.9	19162.2	19728.3	21479.1	22588.1	20321.7	22319.3	21001.1	20104.6	19146.5	19150.6	14992.3	19138.6	18693.4
M568T210	568.337	210.256			32359	6.16668e+06	44170.4	50412.6	2.62022e+06	2.41736e+06	7.27818e+06	81989.2	35600.5	441523	52309.7	67794.1	93575	46282.4	46309.1	83095.3	91795	70223.4	58884	105383	56779.4	96329.4	85302	71692	83877.7	104240	65429.1	96068.7	47509.8	47798.5	63368.9	93961.4	86121	55115.9	77316.7	4.41173e+06	86102.5	72592.7	79873.8	89332.3	78171.1	85134.3	82544.9	85004.2	87829.8
M568T228_2	568.337	228.031			23934.4	26510.9	31405.8	28179.5	31988.4	25304.4	29481.7	25066.2	26473.9	27816.4	28501.7	32691.3	246603	31077	34441.5	26217.5	35121.8	32156.1	35157.3	31005.8	33871.7	29859.4	29366.7	25456.1	29845.7	25322.1	225793	42488.3	32581.6	37801.5	32037.1	28163.4	28784.7	29350.4	25763.7	30097.6	28045.4	28664.8	28586.3	35940.7	27138.9	31850	31732.2	30514.5	30525.7
M568T149	568.341	149.097			6.09048e+07	5.39856e+07	5.13288e+07	5.13879e+07	5.40146e+07	4.72741e+07	5.50203e+07	5.3367e+07	4.78603e+07	5.15371e+07	5.39461e+07	5.26382e+07	5.62085e+07	5.22262e+07	5.2845e+07	5.74233e+07	5.41171e+07	5.68476e+07	5.76962e+07	5.52981e+07	6.14862e+07	5.60276e+07	5.95848e+07	4.95546e+07	5.87121e+07	5.57437e+07	5.4119e+07	6.25751e+07	5.90845e+07	5.60792e+07	5.93546e+07	5.67904e+07	5.26766e+07	5.40284e+07	5.56072e+07	5.03652e+07	5.37496e+07	5.15861e+07	5.19624e+07	5.86942e+07	4.55893e+07	4.54886e+07	4.55904e+07	4.49256e+07	4.54289e+07
M568T254_2	568.337	254.113			14922.6	14678.7	12868	12549.1	13228.5	13804.4	14913.5	15475.8	11390.8	13840.3	15163.2	15929.3	14807.4	17001.6	13880.6	13421.6	15446.2	17121.8	16853	15954.3	14737.1	17636.4	16715.6	13116	15464.5	15620.5	13119.8	16603.1	16617.2	15407.8	13267.6	15381.7	14990.6	14898.6	15500.4	13659.4	14989.4	14601.6	14796.9	17897.5	14750.5	16350.6	15533.2	20004.2	15529.1
M89T423	89.1062	422.994			234502	13892	18474.1	96953.4	16927.8	18453.3	33267.5	19712	38672.6	33355.9	16907.9	7679.33	16621.6	38472.5	29282.2	67338.7	37774.5	15872.6	12146.2	17556.2	33808.6	37703.1	10766.6	31125.4	28052.3	41088.4	31712	34056.4	23261.4	21291	31017.2	32522.4	23900	29859.5	29486.4	101801	31450.7	28563.4	33752.7	12361.1	39520.3	36195.9	33809.4	22274.4	14363.1
M89T211	89.1063	210.841			78925.7	64865.3	61517.5	130250	95535	58247.4	63049.6	62027.1	56084.9	79114.8	43230.5	88392.9	62926.9	39437.1	66570.8	133215	56184.2	61456.5	56925.1	61610.4	70765.4	59563.7	17305	54399.7	100810	52190.9	62547.6	62428.9	59001	67508.7	62907.8	58185.8	29745.7	66971.1	76751.1	121295	79919.6	83825.7	65656.1	24595.5	73864.3	66272.7	47838.2	70947.5	55726.1
M89T281	89.1065	281.266			48259.3	51751.4	47239.8	43595.8	44526.9	44870.2	47475.3	48919	55534	49287.1	46924.5	43070.5	40574.9	46667.4	41071.2	60719.3	47231.2	48741.5	46004.2	48903.5	54759.1	52088.1	43883.8	52504.7	50155.2	40594.2	18036.6	35045.9	53493.6	53355.8	34840	51125.9	45311.5	60395.4	56992.2	32246	54097.1	45394.5	49602.8	50428.2	64582.2	56060.8	47653.1	51535.3	47486
M84T417	84.0442	417.145			566096	690904	701568	707109	743025	641853	687146	485263	601330	452431	801679	676567	865969	711592	772405	952138	907599	755007	797925	2.11864e+06	1.34807e+06	640833	630040	541170	622659	655341	614230	606739	711725	616436	706547	691527	651037	724137	629935	693054	696616	707884	1.1003e+06	725417	573696	707947	681119	705432	682733
M330T339	330.056	339.353			911.393	1266.75	1876.72	966.739	608.563	640.881	1724.3	1257.99	1555.73	1729.41	1427.2	1255.5	1787.71	1297.83	1356.58	1846.7	1015.82	782.293	635.469	1007.95	1216.65	1462.13	1216.88	1174.45	2726.31	1713.78	1992.06	1323.85	2228.79	1017.99	1452.12	664.621	1825.56	1978.92	1785.48	798.885	2130.43	2106.59	1166.7	1647.4	1722.04	1215.47	1452.61	1615.94	1616.29
M522T254	522.352	253.726			7180.64	6786.22	6078.76	6500.05	7814.42	8190.6	5498.99	6695.01	5395.93	6819.07	11342	11840.2	18263.7	7660.99	10055.7	7790.77	8658.61	11195	13927	10099.6	7588.36	7972.7	7888.42	6648.41	8812.08	8704.82	5675.75	9069.74	8708.99	8522.33	8882.2	8136.19	10158.8	9042.53	7649.36	9943.98	9224.38	12742.4	8445.13	8689.82	8613.17	8701.05	9148.23	9142.83	9034.76
M284T438	284.052	438.062			29842.4	30066.1	36885.3	36114	39078.7	39742.4	32057.3	31825.8	31609.9	38504.1	34580	41570.8	34448.1	41884.7	32514.5	35519.9	35846.3	35270.6	43562	34110.8	33765.8	31987.8	33580.4	19075.1	29789.8	31983.9	19937.5	26593.2	28989.9	31847.6	26404.3	22253	25644.8	20943.9	22572.4	27232.5	27071.9	29471.6	28273	28791.9	32326.3	29454	32162.3	32010.9	31842.4
M568T304	568.337	303.606			7035.83	7429.34	7439.23	9928.89	7286.37	7573.41	7881.77	7902.28	5997.8	6987.87	6236.68	7045.85	7727.22	6904.07	8085.79	4023.4	7188.55	9785.23	9006.45	8185.64	3993.78	6403.2	8123.09	8010.51	8159.93	6822.02	6940.52	12033	7634.32	7686.6	7263.53	8688.23	7048.43	8807.01	9203.76	9707.85	7829.35	7731.42	5951.14	6871.65	7906.72	6907.5	7660.38	7907.11	7907.89
M132T339_2	132.077	338.753			2.41859e+07	2.81666e+07	2.67143e+07	2.5819e+07	2.71087e+07	2.67179e+07	2.55788e+07	2.39149e+07	2.57227e+07	2.32032e+07	2.45527e+07	2.47576e+07	2.54904e+07	2.42473e+07	2.39594e+07	2.74351e+07	2.48668e+07	2.53259e+07	2.62398e+07	2.41657e+07	2.87277e+07	2.6614e+07	2.53115e+07	1.93023e+07	2.44767e+07	2.4803e+07	2.31343e+07	2.40038e+07	2.502e+07	2.53369e+07	2.53188e+07	2.47031e+07	2.53599e+07	2.46765e+07	2.43952e+07	2.35968e+07	2.34705e+07	2.48182e+07	2.57713e+07	2.4732e+07	2.43111e+07	2.43201e+07	2.45847e+07	2.4307e+07	2.46282e+07
M294T35	294.241	35.0005			144165	114196	117803	142859	174270	170071	198696	153945	117186	133963	156812	160938	256659	204977	237193	189886	172931	127353	165782	179792	311435	201734	173043	168565	286540	171635	228215	196794	126773	144973	126417	214387	132566	185321	169289	166443	167467	153062	296889	208554	234978	234336	231450	231456	243153
M303T36	303.23	36.2825			42160.1	12416.1	18634.7	29831.4	24881.8	57287.9	32344.1	33914.6	19461.3	26673.2	55425.2	98494.3	35892.8	123842	50638.3	54076.4	42361.9	49812.7	59005.3	40024.6	41148.4	139446	44426.7	45609.7	45927.5	64828.7	71809.9	35462.7	33626.9	32622.1	31422	40320.5	51809.8	23673.1	48377.8	96649.4	33649.2	34205	118959	37559.1	71585.3	66724.6	68344.2	70522.4	69169.2
M258T220_1	258.107	220.379			8888.81	8923.03	9309.01	9394.02	9585.92	8123.55	14265.2	9799.66	9650.2	8555.86	6322.57	8057.24	9402.12	14772.7	7757.47	6320.11	7650.48	12522.9	9058.45	8817.16	9166.21	5876.13	8285.97	7967.73	8320.99	11970.2	4608.6	8796	10010.2	9899.76	7519.89	6600.75	6236.17	7670.76	6587.53	12223.2	7332.4	6831.65	6864.56	8303.31	8463.09	8927.28	8743.87	9564.42	8835.86
M759T288	758.566	287.779			3526.25	5130	6059.52	5987.4	9350.29	10989.6	5117.67	5768.2	11757.2	6018.22	5335.57	4470.32	4953.17	6693.84	6023.26	4246.37	4413.97	5042.04	5838.73	5870.12	8231.7	5123.77	4634.98	4588.88	8649.43	3393.06	4074.26	4894.22	3890.2	5305.62	4290.74	5120.11	10780.2	3871.57	4119.26	4471.7	10418.8	4977.96	9459.57	4705.03	5239.62	4174.1	5209.86	6634.38	4773.75
M717T138	716.556	138.334			12970.4	16644.2	16004.2	12838.3	6226.19	16733.2	12629.8	12779.1	16255	13386.2	13426.5	12572.7	13769.3	16130.8	14625	12740.9	24996.8	9585.82	17021	16881.8	12483.4	12854.4	12674.9	15181.5	11823.7	13710.3	17194.5	13975.8	13851.8	11712.4	17515.3	10941.7	17993.8	14381.9	16929.1	11582	15109	6162.46	12362.9	15992	11734.9	11455.5	12296.1	12525	11091.5
M112T452	112.049	451.647			14729.1	19888.8	19323.2	20826	25216.1	21968.6	17034.1	17349	19526.2	22417.4	20031.7	20213.8	22137.2	19307.5	13553.4	15395	19538.6	18605.5	27177.7	17899.9	20134.1	11724	18487.8	13301	14321.6	18065.7	15740	14129.5	17901.8	19871.3	16640.6	12270.8	16802.5	10872.2	17790.9	15132.9	13452	18409.4	14911.4	15931.6	16633.5	16771.3	16470.6	17604.6	16646.4
M422T143	422.324	142.775			20940.7	32514.3	34627.4	32672.2	34014	28469.5	26687.5	16436.1	39334.4	35728	45052.3	20027.7	17050.6	39559.3	39165.3	31571.8	13359.2	25464.7	17269.1	15597.9	31966.7	38271.5	27000.3	16860.1	17380.2	12807.6	29258.4	34439.7	24688.6	16263.2	19214.2	12344.9	12650.4	21830.1	15730.7	16726.5	34400.3	21368.1	28135	19614.7	17437.8	17612.4	17695.5	17794.3	16802.7
M341T489	341.002	489.415			3261.61	3349.67	2188.14	3463.62	2813.76	3461.87	3485.82	1548.22	2724.77	5200.07	2142.03	3342.15	2808.72	2471.83	4397.85	2863.28	3819.14	2023.54	3521.57	2384.83	2821.83	2969.49	2994.68	1695.02	2459.22	2419.4	2378.76	4872.57	2042.65	2060.24	3050.94	4051	2561.46	3267.44	2741.06	1629.5	2895.64	3197.93	2363.61	2928.57	3318.06	2984.14	2990.71	2966.73	4575.42
M568T38	568.336	38.0475			5065.29	4266.92	4228.51	4776.48	5885.94	2742.09	4050.73	3998.69	4100.75	3868.16	3104.69	6621.65	4905.58	4289.59	5052.61	4629.62	4396.99	4833.72	3866.43	5040.38	5864.17	3686.7	3048.2	5493.44	4730	4048.16	3250.88	3845.33	4939.31	3825.03	5138.84	5400.99	2251.67	2865.24	3690.37	4491.43	2917.72	3697.04	4065.47	3632.92	3712.44	4192.97	4861.58	4263.22	4112.37
M518T166	518.32	165.567			347625	356894	417648	461761	521113	480359	436957	492744	357988	393204	468517	438353	580449	361766	418914	409799	539595	397710	578428	387729	534906	403421	411606	372725	400042	465629	429881	380987	431963	560011	411805	393312	387787	410446	392770	400045	392053	356995	343881	368649	369053	405558	370055	382417	253202
M152T287	152.055	287.164			132262	199679	197268	183788	130841	142973	209554	148738	149418	172386	174650	172180	141368	145843	160023	91903.9	141164	135569	127740	130771	92631.7	99834.5	136458	140276	118226	111429	90372	126922	129397	112514	120223	107744	121979	101251	93264.5	119207	113910	123769	121221	115076	123611	131035	134445	134942	131404
M282T233	282.047	232.568			48821.3	42153.2	50815.4	43530.3	47061	47048.4	67857.2	45823.5	44883.3	43418.1	51807.5	49303.8	45594.2	90422.3	42865	48083.9	64349.6	44272.6	58820.8	43275.2	46350.2	43303.2	42398.2	47299	52116.3	45607.5	37328.6	44788.9	46308.4	42339.2	42264.8	41658.1	44919.9	43680.2	48165.4	49682.1	45239.9	45142.9	43576.5	41323.9	45455.7	45577.7	47142.9	48237.6	48122.5
M84T388	84.044	387.745			655049	3.68622e+06	1.40675e+06	1.59689e+06	1.60658e+06	790470	3.64165e+06	1.98591e+06	1.50747e+06	1.99377e+06	3.87066e+06	1.08319e+06	1.71874e+06	3.44532e+06	768854	1.7107e+06	1.09376e+06	3.904e+06	1.589e+06	748764	782599	1.38139e+06	3.25616e+06	1.68158e+06	2.02523e+06	2.17934e+06	2.61169e+06	777305	2.06969e+06	3.01886e+06	1.24164e+06	1.21265e+06	2.95896e+06	651726	1.44142e+06	2.93256e+06	937574	2.49583e+06	861925	1.90845e+06	2.22003e+06	1.98323e+06	1.56592e+06	2.39632e+06	2.19836e+06
M223T222	223.107	222.338			9233.13	9023.26	9460.9	10586.8	3900.54	1498.05	10291.4	3009.93	1748.14	696.641	2858.62	6299.47	5184.8	9675.7	9181.12	2652.91	4128.85	3384.28	6529.53	3846.69	3883.05	1743.68	1882.76	4184.37	5131.57	6462.18	4765.38	5643.85	1987.13	1164.59	4485.54	7123.09	7370.38	6435.07	3367.03	4462.85	3578.04	8090.47	3682.38	6408.27	2584.96	3558.55	3364.17	3389.1	3588.07
M264T484	264.143	483.884			18917.6	25476.1	26400.7	10219.4	18037.1	11080.6	3936.05	20053.1	20622.6	23250.1	17717.6	6331.71	10320.9	26696.4	17796.2	6223.71	15948.4	20252.3	14491.2	15705	4898.4	18212	5671.23	31059.1	6562.21	18095.5	6570.08	19268.7	7370.85	21713.1	4011.5	15317.1	7473.98	18179.2	17669	2991.87	16402.3	5079.71	2888.35	3054.83	15888.7	8126.88	17876.7	17764	17854.5
M518T255	518.318	255.481			15641.5	9768.39	8766.04	8611.84	12118.1	12814	3071.15	13187.2	8082.84	9861.2	15963.5	20294.7	18691.1	15379.1	13616	13750.9	15953.4	14351.4	18683.6	16580.6	10897.4	12965.2	12981	11721	14772.3	14139.4	9775.75	14657.6	12216.7	13247.1	9882.04	12617	14765.2	9623.99	10408.1	9039.28	10229.6	15696.8	12221.3	14686.2	7170.21	10273.9	10230.7	10213.8	9171.08
M134T349	134.017	349.378			121199	78201.6	93866.4	101447	95107.8	85787	126605	113724	106540	115736	112347	87070.5	89574.6	121227	108836	104725	103961	102528	90318	89741.3	119190	123667	105314	128475	106852	71192.6	157286	104192	121201	93020.3	120516	109956	69397.8	128538	133227	104343	106246	111433	115031	122732	122674	122734	113468	122711	104346
M303T53	303.232	52.966			321173	114703	117364	224155	145608	645702	317564	251000	110125	257061	569633	1.31541e+06	321030	1.8582e+06	540746	745189	370050	553228	764047	373505	543308	2.12521e+06	481102	586947	456720	991179	1.22362e+06	279609	225641	270262	201972	434423	652096	181420	591509	1.353e+06	296992	245313	1.70368e+06	253654	502024	522042	522084	538263	527326
M298T577	298.18	577.325			167306	169115	175747	132567	127246	90607.8	153255	81717.3	208005	242554	75131.5	110498	83021.3	133011	130312	194478	59599.2	187630	86048.8	59467.2	96173.3	210431	77513.3	87303.6	205500	51207.7	168841	105212	165905	67943.4	196947	186696	94988.7	205547	114813	117091	133710	182597	197054	117725	160454	138064	114615	146020	134014
M298T520	298.18	520.33			108614	130784	41795.3	33805.4	145415	136149	84678.1	131897	21400.4	19475.9	46503.3	111700	36716.8	63412.3	97949.4	104846	32886.4	111733	36785.7	53148.7	20176.5	108305	88210.4	64819.4	17691	45450.4	97693.6	95755.8	110385	143116	14797.3	127606	52041.7	107255	74242	94738.2	109170	165253	103650	117674	107857	110578	80465.8	55007.1	117492
M108T289_2	108.011	289.021			1.13585e+06	1.19962e+06	1.16065e+06	1.14159e+06	1.17216e+06	1.18884e+06	1.19176e+06	1.11688e+06	1.17325e+06	1.16051e+06	1.19861e+06	1.12872e+06	1.17296e+06	1.16698e+06	1.2283e+06	1.03694e+06	1.16918e+06	1.19016e+06	1.17865e+06	1.06702e+06	1.13374e+06	1.1238e+06	1.18106e+06	934616	1.23766e+06	1.12744e+06	956700	1.19729e+06	1.19241e+06	1.16689e+06	1.20322e+06	1.16574e+06	1.04977e+06	1.13535e+06	1.06405e+06	1.10857e+06	1.14924e+06	1.2014e+06	1.14124e+06	1.14917e+06	1.14111e+06	1.11582e+06	1.14542e+06	1.14334e+06	1.13673e+06
M825T60	824.554	59.848			21140.2	21465.2	19631	18836.6	3555.44	18653.5	17178.8	19485.5	22099.2	18006.8	20164.1	2208.15	20500.3	21247.8	23595.7	16990.9	19378.1	2411.39	19668.9	5431.11	21712	22629.4	20566.7	4570.01	25069.2	24321.2	21314	22021.7	23124.8	20033.8	25101.4	25418.1	27826.5	30350	26549	4202.82	21732.6	26070.2	20306.8	28485.5	11988.6	12059.5	11036.6	10989.5	11027.4
M298T445	298.178	444.501			63635.3	49069.5	57575.7	48886.6	37103.7	45274	57697.6	45675.7	77129.1	61907.1	48376.5	41103.5	23155.1	108043	55501.7	147448	40948.6	46874.3	40768.8	41899.2	72440.7	55706.1	48690.4	51967.7	48356.6	36955.4	56128.9	27808.6	45380	44442.6	41563.8	39241.8	31930.1	57316.7	68374.9	48263.7	42320.6	36516.4	50955.1	31409.9	52163	53371.9	52586.9	46075.4	43854.6
M298T426	298.179	425.676			36327.8	42671.8	47214.8	44807.9	35556.2	43991.4	47301.1	40602.9	46544.1	46540.3	39919.7	37665.7	78482.1	39300.3	45034.8	68420.2	31638.8	42971.6	32459.7	40485.5	44370.4	38480.6	28525.2	38334	44068	29947.6	39833	21697.3	39608.6	38463.1	37912.6	40957	23341.7	42070.7	32489.2	49240.7	48879.3	40720.6	41920.3	39313.6	40340.9	40845	38902	41776.2	33756.3
M220T385	220.065	385.32			34240.4	38230.4	29094.5	51525	31213.6	37987.2	46157.2	42359.2	34458	30163.4	44360.3	48162.3	37589.3	56545	35426.8	41118.3	75732.7	37927.7	42375.4	27799.1	41340.1	16722.7	26616.2	20681.9	40441.4	41119.2	26078.5	46344.7	33489.7	35437.9	20074.4	42405.3	43126.5	21142.3	45351.2	24973.8	17782	22177.1	24387	24966.8	32495.6	23758.3	31100.2	31395	31165.9
M337T232	337.273	231.905			226318	402803	405939	395069	448814	414881	383871	356975	395634	362652	301320	318631	410709	242552	482660	306909	333205	434248	441253	336432	478024	319217	263336	214337	321598	197532	223895	300616	305028	371481	365568	251870	303927	295451	252023	241818	313853	311270	340890	281448	345379	342242	345398	345418	338435
M296T34	296.258	34.377			1.07758e+06	769903	822255	1.0091e+06	1.3334e+06	1.21525e+06	1.49741e+06	1.11047e+06	789269	950170	1.04847e+06	1.09313e+06	2.29743e+06	1.63687e+06	1.72177e+06	1.37235e+06	1.11469e+06	1.0748e+06	1.23775e+06	1.33275e+06	2.19508e+06	1.44585e+06	1.11816e+06	1.17968e+06	2.12539e+06	1.14641e+06	1.62906e+06	1.51866e+06	861247	972406	924192	1.60709e+06	1.12223e+06	1.4116e+06	1.06793e+06	1.31385e+06	1.29889e+06	1.14994e+06	2.61981e+06	1.50935e+06	1.82325e+06	1.82546e+06	1.81536e+06	1.77917e+06	1.84455e+06
M544T174_2	544.339	174.146			1.00036e+07	1.16365e+07	9.69709e+06	1.13233e+07	1.22997e+07	1.00934e+07	1.01285e+07	1.11146e+07	1.08367e+07	1.03299e+07	1.20801e+07	1.06171e+07	1.21198e+07	1.10156e+07	1.49723e+07	1.06669e+07	1.13808e+07	1.29619e+07	1.11577e+07	1.12359e+07	1.00699e+07	1.10666e+07	1.2489e+07	1.117e+07	1.06975e+07	9.95707e+06	1.23432e+07	1.29912e+07	1.06364e+07	8.64485e+06	1.59242e+07	1.4567e+07	1.30784e+07	1.42335e+07	1.28297e+07	1.27391e+07	1.05745e+07	1.58775e+07	1.40813e+07	1.83406e+07	1.20146e+07	1.18455e+07	1.26031e+07	1.16582e+07	1.20159e+07
M544T228	544.336	227.869			9589.39	10679.1	10890.7	10881.4	13562.9	19737.2	10366.8	15684.4	9675.14	11968.1	13925.8	11747.5	14564.6	13834.8	18073.8	10677.6	13443.6	15956.8	16104.3	12048.5	10712.9	9849.75	12091.2	8377.59	10747.9	9823.2	7430.14	12533	13214.9	11019.1	14638	12291.2	10512.5	10386.5	9804.61	13327.7	9914.77	15772.1	13530.4	23784.5	9488.45	12833.9	11796.4	11782.6	11803.6
M544T152	544.339	151.615			8.4555e+06	9.29719e+06	7.99425e+06	9.52925e+06	1.03839e+07	8.29667e+06	8.53205e+06	8.82904e+06	8.90095e+06	9.37649e+06	9.59501e+06	8.51265e+06	9.95941e+06	8.53925e+06	9.15709e+06	9.30397e+06	8.46662e+06	1.01468e+07	8.7967e+06	9.42553e+06	8.18026e+06	8.88594e+06	8.235e+06	6.99371e+06	8.35145e+06	7.81377e+06	7.52495e+06	9.33516e+06	8.24113e+06	6.81627e+06	1.21905e+07	1.17289e+07	1.00514e+07	1.04501e+07	9.70675e+06	9.19538e+06	8.59703e+06	1.31299e+07	1.03888e+07	1.46096e+07	8.1355e+06	8.15276e+06	8.07851e+06	8.09582e+06	8.22789e+06
M160T482	160.132	481.845			9526.28	28851.6	19250.6	13222.3	13941.3	25074	25400.5	15665.7	9144.26	20988.9	12884.8	7574.2	236350	7683.82	16609.4	13171.9	4636.49	10819.8	10007.8	10602.7	12330.9	14736	175791	6119.99	5749.65	197976	6110.16	12262	14453.5	10386	96630.5	20674.2	28318.6	19488.5	23203.5	445482	11126.5	70303.8	11074.6	13642	31353.5	27036.4	23598.3	34039.3	22458.6
M337T47	337.273	46.6885			85669.4	105969	100562	87826.7	110798	97571.7	95164.9	117230	93484	80004.9	112209	131438	11138.2	95623	146180	106695	132549	180397	132309	115817	127745	171435	224871	88266.1	147832	137706	126151	138920	173337	152095	224300	136859	190674	185057	154434	122484	176166	195743	138584	175467	336853	368591	323514	338745	360437
M219T382	219.082	381.886			5425.75	2252.4	2423.61	2501.72	2151.73	811.973	2497.92	3227.07	2230.08	1567.97	2211.57	1865.48	2668.46	5570.13	4249.18	3609.16	4180.05	4012.4	1343.15	2925.22	2454.93	5399.52	3999.22	3442.32	2857.97	1349.29	4075.71	1704.6	3522.11	1529.13	3309.97	2548.01	959.648	5252.39	2103.53	8343.06	2005.66	4800.78	1883.63	1757.24	2810.87	2482.58	2845.67	1950.21	2630.73
M337T72	337.272	72.132			56702.2	61962.8	88037.6	53541.6	53068	51713.2	58016.2	190460	54243.7	49270	66403.7	85569.1	63721.3	153940	94706.6	64765.9	47385.6	48145.2	52029.4	56937.3	203625	50415.8	96681.3	62656.9	61680	19399.9	57319.8	34644.8	194765	200147	49740.1	70162.4	50283.8	224285	74258.2	43645.4	76106.3	71430.6	45801.4	31624.4	209793	291718	274331	272917	279196
M719T39_2	718.57	38.773			17530.9	16412.8	16905.5	16196.2	18067.4	20619.1	15827.8	16221.7	18878	16374.8	17685.1	17221.1	17626.2	23407.7	18477.9	17250.2	27218.7	13575.1	18317.7	16769.4	17370.8	20443	18076.5	17428.5	20097.4	18562.3	20448.7	19878.3	19217.6	15660.3	19861.1	18683.2	20842.2	18687.7	19285.6	17653.4	21481.5	14439.6	20016.4	16429.4	19228.7	17993.3	18941.8	19126.6	19131.7
M152T302	152.056	302.388			37625.6	52922.8	60788.4	48713.2	37276.7	35827.7	72176.8	42821.6	41714.9	47355.8	48343.1	48007.6	40388.6	38634.1	34796.3	27111.2	42527.1	37246.6	33474.6	36834.1	22950.2	28090.4	43420	35519.2	38006.9	34289.7	23913.6	40009.9	35436.6	30126.3	31938	38975.6	34325.9	29851.1	24059.8	38179.1	43712.2	33794	34092	36959.5	31950.6	36316.5	33899.7	36148.9	37564.4
M544T255	544.335	254.596			6220.46	6985.53	7235.89	9248.81	5977.54	6044.98	6766.03	7008.86	5955.77	5629.83	6496.71	8417.86	7998.79	7035.72	7579.78	3976.73	6617.01	7416.81	7545.95	8618.57	6825.9	5395.96	7155.4	5220.42	7130.48	5379.35	4882.95	7037.44	6320.05	6257.16	7468.77	6708.99	7195.66	7351.15	6423.92	7208.33	6621.26	8588.15	7003.71	10639.6	6942.61	7350.72	5738.12	7330.72	7311.51
M399T426	399.142	425.655			67136.8	26395.5	30244.3	27531.5	29257.5	28640.8	30241.4	29338.6	22914.2	24183.1	35395.5	29499.7	38580.7	32185.4	27536.1	21812.3	25104.4	20054.4	27904.7	37745.6	26900.3	27162.1	25853.1	26531.6	31002.3	29001.8	25159.1	29045.5	25779.9	25366	29600.1	27488.7	26646	25938.7	25009.7	24601.9	28993.4	32398.1	30041	29080.4	42273.6	28170.4	28481.3	28500.2	29816.7
M337T186	337.272	185.739			1.84635e+06	1.23191e+06	1.18991e+06	1.16294e+06	1.23232e+06	1.45217e+06	1.1909e+06	1.6601e+06	1.08367e+06	906133	2.07171e+06	1.63849e+06	1.73259e+06	1.64906e+06	2.14368e+06	1.79492e+06	1.4729e+06	1.79208e+06	1.64152e+06	1.86322e+06	1.80551e+06	1.58393e+06	1.52564e+06	1.03958e+06	1.6408e+06	1.23572e+06	983530	1.43878e+06	1.69987e+06	1.65249e+06	1.64017e+06	1.23173e+06	1.10453e+06	1.31739e+06	792372	1.12879e+06	1.04903e+06	1.19497e+06	1.24201e+06	1.2858e+06	1.34841e+06	1.34842e+06	1.34844e+06	1.35762e+06	1.35754e+06
M296T49_2	296.257	49.0395			61723.9	43018.6	45122.4	52900.6	63672.1	58360.2	67151.1	59657.3	45969	55612.6	64415.2	59315.7	107332	83868.8	101185	71662.8	54389.7	63599.5	55560.4	76665.8	107208	88168.9	69971	56927.6	115526	63111.5	80888.7	76491.4	45109.7	51121.4	53770.8	85985.2	66049.4	82685.5	54248.1	88341.1	61362.4	70097	128205	82053.3	94779.6	95416.8	94830	95423.3	96119.1
M337T32	337.273	31.653			497594	768398	882507	934710	1.29451e+06	1.36699e+06	868752	1.63454e+06	667753	588990	1.06305e+06	1.32197e+06	1.72354e+06	568063	1.65397e+06	877623	1.77268e+06	2.3968e+06	2.04879e+06	1.5289e+06	1.34786e+06	859468	946421	647726	923974	556555	967368	1.3483e+06	1.11234e+06	1.57083e+06	2.05928e+06	1.55538e+06	2.60585e+06	1.99236e+06	1.64793e+06	1.41775e+06	1.67128e+06	1.76491e+06	1.88785e+06	2.11375e+06	1.85652e+06	1.88058e+06	1.85634e+06	1.85679e+06	1.88021e+06
M337T89	337.272	88.7			51579.8	37322.3	36738.6	32573	33299.2	41096.4	36626.8	43332.4	28157.1	33098	53055.8	49974.8	206167	46656.6	61994	47780.9	39951.8	51436.8	50565.5	51084.5	53930.7	52809.6	52071.1	32015	48673.9	50297.3	31860.6	59151.8	52362	48081	62200.4	57912.9	51868.9	53618.7	47298.2	44296.2	49757.1	51664.8	51783	68754	544493	745663	491857	492800	494468
M628T182	627.532	182.029			506203	744150	682267	663726	563465	526277	496628	421821	675525	575099	526621	496170	482151	594157	526581	584854	578262	416893	502209	517993	488028	458298	522473	570149	502820	561071	525541	462333	499910	508550	436362	505352	449086	476306	510040	463024	476387	443876	487204	424803	549416	529507	535368	529397	560665
M159T165	159.026	164.979			119000	173114	218800	199894	140466	131049	222894	87813.6	176857	206251	101687	92581.2	75674	178140	100057	117643	97619	76991.6	89512.5	72903.9	73405.1	114066	95928.6	97739.9	80876.2	86752.2	92065.8	72664.7	102555	90872.6	74154.1	63412.8	79400	64545.4	100898	103005	75129.5	63546.1	81875.7	60244	85796	85932.1	85805.8	84854.6	82355.3
M237T282	237.121	281.954			1228.64	1411.47	1130.29	662.442	1501.36	1273.46	1052.11	586.866	1003.46	1115.41	1259.09	1434.22	1186.49	1258.18	1104.68	973.834	491.016	543.473	679.665	1482.86	311.383	1123.24	1530.76	645.962	488.392	764.995	759.593	1200.77	845.971	576.698	684.122	1019.81	1288.1	890.88	615.865	757.505	563.822	980.187	660.062	1316.23	959.444	1043.99	860.107	475.75	524.966
M183T313	183.004	312.885			85046.7	80297.1	56418.4	79047.9	81102.7	83324.5	53659.1	53709	68567.1	83156.8	81301.4	80469.9	82864.6	66163.8	79125.8	129582	49109.7	76853.6	79631	84679.5	141156	90510.1	77973.9	25053.7	77241.8	67674.6	37727.6	61777.8	88544.4	82439.6	84245.1	64629.8	68774.3	74539.8	75004.6	50697	82583.8	97968.9	85815.3	80506.7	85098.8	81389.4	78357.4	78344.1	78403.7
M183T379	183.004	379.447			4375.44	5293.14	4206.11	4670.56	5230.69	1730.26	5600.93	3291.12	4433.69	5371.89	4821.98	3545.07	4048.15	4209.45	4771.92	4884.77	2819.02	3844.21	4107.79	4142.38	5255.74	3357.01	6188	1644.63	3162.86	3320.79	1366.23	4087.31	4224.7	5078.65	4407.03	3499.83	2969.55	3454.92	1968.12	3010.62	4066.5	4408.95	3390.6	4448.79	4044.01	4171.86	4445.02	3449.77	4170.23
M496T38	496.337	38.209			8236.21	5663.09	7321.42	7790.69	6550.37	6340.8	4762.52	6690.46	6482.13	5946.52	5741.22	6574.91	6194.43	7213.41	7214.02	8050.53	6828.3	5522.54	6326.94	4930.16	9080.86	7238.35	6261.67	6690.06	6808.03	5559.33	6317.72	5873.48	7950.88	6370.76	7011.52	8269.69	5901.07	7797.49	6538.82	7067.22	5100.25	7549.25	6441.01	7659.86	5988.31	6687.05	5987.7	5720.65	6247.22
M123T301	123.043	301.012			12192.9	15180.4	8302.24	19817.2	5592.49	8409.22	4823.15	17009.5	12563.5	15820.7	14145.6	4802.75	9546.5	9073.61	6777.64	5179.4	11549	10088.6	9036.46	16996.5	8318.71	20686.1	3302.98	10399.3	12290.2	6249.83	10698.6	12094.9	12285.2	9664.97	9118.18	11928.6	8653.26	20125.6	9482.5	5975.41	13664.7	8486.28	12041.7	22727.5	9852.23	10232	10512.2	9442.54	12232.6
M123T377	123.041	376.863			8010.59	7190.61	10758.5	11950.3	8157.82	21837.9	8981.93	11816.6	13733.6	7409.49	7189.04	6271.27	9609.94	5953.26	6789.7	6894.61	4457.8	7895.84	7933.15	4921.19	8110.37	4735.14	5224.18	3921.89	5048.1	7046.13	4323.28	7239.49	4658.03	7253.07	7605.15	7354.67	11559.9	9416.31	8685.8	11467.2	7703.93	8357.91	8087.93	9988.81	8711.9	8441.84	8081.14	6159.63	8596.68
M337T143	337.272	142.813			1.92155e+06	422184	412309	422387	419327	499092	411722	419900	348916	371602	605684	469956	465741	493815	604573	425144	378716	419369	413414	460552	650388	474308	619354	338955	470363	1.51921e+06	267447	381044	503672	464347	1.47749e+06	1.27741e+06	277374	336167	933966	226563	261221	1.20068e+06	300875	322132	723565	691015	723501	720356	715202
M215T441_1	214.968	440.716			3257.03	3173.96	4670.88	3686.74	2819.07	3187.05	4327.03	3194.36	3295.75	3816.66	3533.31	4064.29	3310.63	5436.67	4196.01	2569.53	4066.31	2630.25	4158.96	2951.02	2172.73	2926.73	3441.24	4470.15	2866.54	2631.4	3299.82	2674.08	3195.26	2251.67	2406.96	2068.24	3027.53	2158.8	2784.38	3148.1	2394.76	2527.21	2644.56	2907.55	2910.94	2992.09	3063.68	3361.97	2993.64
M136T100	136.06	99.577			110609	135720	129802	149761	162697	94795.8	135727	92090.4	147960	144008	107584	123833	98080	148628	113507	133129	141526	93549.5	95986.1	87301.5	83784.3	150826	112214	85486.5	125210	92399.9	131382	132406	83003.1	83353	141619	124180	132273	68810.7	127021	94094.4	129322	79430	135961	92128.7	96685.3	95330.4	105107	104016	105070
M337T159	337.272	158.664			1.3202e+06	1.5926e+06	1.87637e+06	1.39807e+06	1.14056e+06	1.50161e+06	1.197e+06	1.05161e+06	1.47481e+06	1.10163e+06	1.26559e+06	1.24079e+06	1.20035e+06	1.45086e+06	1.49516e+06	1.4873e+06	1.08601e+06	1.04208e+06	1.08908e+06	836770	1.12697e+06	1.06521e+06	1.42432e+06	987104	1.15438e+06	1.08288e+06	767387	573960	1.11768e+06	1.23987e+06	1.01328e+06	925431	848592	606200	647875	306845	372854	792563	958302	418411	1.84725e+06	1.92211e+06	1.92445e+06	1.90872e+06	1.21625e+06
M127T76	127.049	76.2185			14785.9	15926.5	30783.7	36027.6	12024	12366.1	14237.5	32348.6	14765.6	18039.2	14120.7	33472.6	29084.4	33988.9	11780.7	12807.6	9249.99	11467.2	12038.7	30844.8	9822.93	8177.23	8382.4	32703.4	37726.5	34927.9	37873.6	6198.26	9233.75	33008.9	5429.93	33901.3	31571.2	38526	7585.19	36506.6	43809.5	32824.3	39491.4	34317.6	32892.6	32127.8	31331.2	31339.9	31329.9
M219T487	219.004	487.065			11941.7	14294.8	4968.92	9096.05	5222.64	21701	5048.83	6002.94	12889.9	13322.1	7395.52	5346.65	13504.3	14696.9	3563.61	4425.1	4898.42	11870.2	13983	11936.5	8574.67	10744	13676.1	589.651	14915.9	11703.8	11840.4	3471.7	10998.2	5070.24	7180.22	6607.48	4710.98	10039.6	9730.65	6193.63	14687.3	6202.64	14584.3	12840.9	12143.1	11296.3	12130.5	12653.2	11268.9
M471T386_2	471.108	385.99			3707.83	3173.3	2657.57	3717.34	4027.62	2884.79	3166.36	2754.89	3095.26	3511.3	2847.81	2899.15	3886.31	3016.06	1396.92	3265.35	3696.18	1412.86	4428.48	2724.33	675.949	2788.92	2294.3	2486.77	2365.18	4286.96	2374.96	3971.66	2589.99	3336.27	3263.12	4348.63	3331.69	3766.85	2863.72	3865.53	3502.88	3911.64	4274.33	5056.57	3642.11	3180.96	3485.09	3402.43	3480.7
M471T413	471.101	413.315			1609.33	2167.8	1339.49	1494.23	1632.1	1790.89	1353.16	1313.16	1295.9	1374.86	1277.92	962.176	1643.37	1348.53	1019.38	1208.34	1511.19	1372.55	1461.24	1202.68	1574	1839.65	1177.51	1203.59	1512.65	1117.28	1256.51	1063.8	1773.26	1533.04	1223.9	1783.42	1341.25	1452.06	1497.82	1522.91	2572.73	1616.82	1415.73	1691.62	1502.22	1423.08	1468.78	1299.94	1419.35
M345T157	345.132	156.733			16525.2	18705.8	33887.5	26286.2	12397.9	9370.05	26628.4	12468.5	28656.2	36132	10965.2	15258.5	7950.76	17792.5	15376.8	9757.02	11921.9	9197.4	8325.28	9775.3	10881.8	13883.3	16930.7	18316	10404.8	10105.6	14902.9	9768.46	12977.2	10154.6	11302.2	12817	10361.6	12372.2	16118.7	17213.1	9158.81	10224.3	11574.9	9453.46	18314.3	18077.2	16769.2	18165.2	18315.6
M123T63_2	123.055	62.581			1.07979e+08	1.02262e+08	9.3634e+07	9.68461e+07	1.11601e+08	1.02467e+08	1.11857e+08	1.08455e+08	1.00605e+08	1.20201e+08	1.02954e+08	9.98834e+07	9.60624e+07	9.61985e+07	9.84004e+07	9.95749e+07	1.10625e+08	1.00029e+08	9.47243e+07	9.87906e+07	1.07379e+08	1.09565e+08	1.09627e+08	9.41267e+07	9.45951e+07	1.09586e+08	1.15271e+08	1.00707e+08	9.43603e+07	1.01599e+08	9.85781e+07	9.95283e+07	9.77694e+07	1.04138e+08	1.00978e+08	8.51167e+07	1.07075e+08	1.05326e+08	1.015e+08	1.02448e+08	1.01039e+08	1.12138e+08	9.89414e+07	9.89507e+07	9.89399e+07
M126T386	126.101	385.702			35956	52592.6	49459.7	52447.6	44720.3	60845.1	54117.2	68007.7	33208.6	47735.9	50866.1	50583.2	53296.7	56314.1	48597.8	41916.4	53101.4	33227.4	35487.7	36267	32953.8	48615.8	44572	23274.2	55991.2	52112.2	29715	68110	39572	61077	46523.3	53691.6	54503.6	48565.7	55663.2	36374.6	49974.3	44583.3	42209.8	52208.1	46837.3	36417.4	46174.4	56197	43108.4
M771T61	770.599	61.1105			18569.4	24721.3	24522.5	29435.7	18438.4	23804	17360.5	17196	17890	18775.3	20872.1	14300.7	14864.3	23024.8	17883.1	21488	24589.4	17374.9	17630	18416.2	21164.4	17833.2	21196.3	22982.8	22008.1	21009.4	20341.1	21168.2	19837.7	18631	19925.7	20737.8	14535	3687.38	17240.4	16589.8	23321.4	20149.1	22857.1	19957.5	19520.5	21160.3	19320.3	20671.5	20477.1
M540T187	540.303	186.638			16992.9	20641.1	39267.7	17590.7	20233.2	20960	17362.7	18034.1	13897.5	31146.5	15490.7	15192.7	24487.6	13173.2	19552.6	18739.5	16959	19495.5	21864.4	18891.3	16443.2	21419.7	15200.4	18357.2	16363.3	16826.5	15721.8	21550	23127.6	36570.5	18577.9	12574.3	16120.2	19926	12883	13389.5	21655.5	11575.7	12919.4	7398.07	15695.2	19171.1	18618.7	18626.9	18072.2
M803T135	802.534	135.175			21670	22599.9	27442.7	23769.6	24760.4	23246.1	27279.9	23368.9	24184	26573.2	17839.2	18705.8	22112.4	22584	21894.4	22104.9	18210.8	18409.6	30807	17566	18888.6	23775.3	25786.3	22217.5	26001	21754.9	28283.2	20389.6	25317.6	22724.1	20481.8	19978.7	21675.4	21783.2	23713.5	20582.3	21074.2	17624.7	18632.2	18995.5	24331.3	24336.6	24947.4	24336.4	22583.4
M337T258	337.272	257.579			43556.1	41392.9	27488.3	26782.5	26590.2	38187.9	29716.1	34904.1	30249.4	23186.4	42144.7	28276.6	58751.4	40285.9	42860.9	47489.6	32622.6	49823.3	45041.5	25085.7	44101.2	35519.3	51939.3	24320.3	25747.8	24287.1	24324.3	20756.3	40050	45259.4	26674.7	21887.7	36616.3	22985.2	29095.9	33283.1	42793.2	47903	19054.6	47223	37935.2	39389	34827.5	31770	46738.9
M353T158	353.23	157.927			6188.04	7213.92	2918.73	5764.25	5417.54	12438.4	2875.91	8578.35	3493.54	6674.06	6436.21	26788.2	8125.66	16641.8	5367.26	8835.86	24348.1	9722.26	25930.1	8423.78	3735.1	2574.37	6669.61	8925.96	14240.8	15611.6	10944.2	8432.06	7578.78	4537.55	7305.18	6498.73	11250.8	6148.25	6047.38	3335.22	9381.75	12173.3	10426.8	6535.74	5605.59	7900.13	7604.29	7894.32	7616.75
M132T273	132.101	273.341			215110	235463	203764	247103	263671	110940	457568	137252	274966	319620	223226	144861	230295	196822	345553	144742	221138	194106	299606	213276	263280	156894	223412	231295	247072	199413	239481	299275	266547	226883	267899	335998	213483	334781	275494	278681	264907	383158	291718	377527	248302	264830	248387	248238	248261
M132T306	132.101	305.632			49421.3	46803.3	48672.8	50328.2	50843.3	44209.6	33430	50835.6	32818.6	44780.1	44933.2	22062.9	38380	42437	28758.9	41660.6	44023.1	42092.2	43641.3	51750.2	26043.1	41177.1	41092.7	55011.9	4308.95	50855.5	61223.6	50452	51663.5	44373.3	43089.5	37208.1	49306.7	70392.1	41447.7	24236.4	49094.1	36377.3	54448	25483.7	44762	54051.2	48872.9	49790.7	49535.8
M132T329	132.101	328.875			13404.5	35792.2	6845.77	5663.32	10330.2	29388.8	6433.23	7432.13	6109.61	5902.76	5764.03	6436.34	38939.4	6701.99	10388.3	16099.4	14775.6	45332	11730.1	14591	5909.63	11822.9	38219	7979.03	7442.26	4668.93	20467.9	17380.6	7274.72	5425.33	5091.87	5732.87	4386.93	7507.76	6069.04	6371.49	15285.5	11325.5	12403.9	17170	9593.97	11340.6	12206.1	8521.41	6863.2
M132T161	132.101	161.089			3117	4487.01	4600	4800.53	14241.9	5172.71	31983.3	4190.72	2214.71	3998.02	4260.11	6193.48	5175.57	4669.39	3171.55	3027.37	3946.66	4637.75	3948.96	47944.6	4701.78	10372.5	1488.81	27692.5	18149.3	5947.83	8191.18	4877.96	4656.39	8884.83	6530.29	4492.04	4137.17	4249.16	2631.69	2406.48	6535.45	2679.69	30510.5	3211.36	6851.39	4818.86	5628.99	5645.96	5202.8
M337T80	337.234	79.72			6522	3750.01	9877.64	3311.83	4731.03	5124.53	7315.67	4971.02	5605.57	7450.97	4907.71	5735.68	3847.74	8239.19	6776.96	4342.58	4028.26	3246.76	6858.08	4140.64	4037.19	3810.65	7477.37	4984.23	3480.68	2716.68	4583.99	4374.87	3789.22	4133.99	7061.48	4134.72	3396.18	3617.27	4623.78	4644.83	3000.96	3510.42	5980.28	5572.79	6250.17	6650.43	6006.27	6645.22	6398.3
M213T413	213.122	412.633			33891	22601.1	21681.6	36054.1	43881.2	30824.9	27034.2	31979	21116.6	28499.8	27409	29834.5	52000.9	30108.8	26848.9	16129.1	42350.7	56375.4	63424.8	51486.7	21605.7	42190.7	23280.6	49007.1	57156.7	58102.1	49004.6	87288	31857.6	39613.5	45768.2	47313.5	58801.8	43065.5	34718	32455	35477.5	36403.7	42703.9	63627	25150.8	50958.5	35552.4	35617.5	38063.7
M136T455	136.06	455.257			60864.2	44071.9	79763.3	49269.1	66230.3	66575.9	73787.2	89669.9	55272.5	30713.7	75376.9	47802.7	81126.3	82755.2	77391.1	38490	53566.7	43118.5	55650.4	44027.6	44136.7	65341.2	52156.9	35046.2	40626.6	50357.6	75511.7	42160.1	52140.1	59552.3	58803.5	50800.1	65410.1	43641.6	68220.6	50262	42028.8	48620.3	47359.7	52129	56320.9	57168.8	53311.3	54089.9	54035.5
M353T115	353.229	115.202			4493.05	3504.24	2779.66	5003.05	4451.39	10061.6	3816.87	5483.23	2748.73	4473.18	8902.67	20718	8132.2	20532.8	6418.67	5306.94	9113.71	6752.84	17857.4	5740.35	4787.72	9759.01	5767.03	14226.5	8831.66	12064.9	12548.4	8398.9	4802.06	4137.43	5049.9	6519.27	10155.7	4807.55	3335.68	10021.2	5831.06	8835.6	12111.5	5264.62	6857.07	7616.53	9937.8	7687.76	7936.08
M134T246	134.031	246.101			9388.95	12706.3	11257.8	9581.97	10302.9	9187.88	17742.3	10318.6	9080.9	10886.5	11125.3	10793.5	9376.03	19963.4	8702.7	9731.27	10985.4	10373.5	11691.5	11872.3	7096.87	7686.57	12346.2	8509.32	9072.44	9185.76	6470.41	10384.6	8702.79	16985.5	4537.66	8498.97	23459.9	7351.14	8470.2	9530.02	8905.02	9690.15	3227.64	11528.7	8343.6	8592.61	9079.02	9038.39	8595.68
M84T370	84.0439	370.418			329516	279182	226243	255146	301558	215412	252243	253243	279266	244129	296839	318063	341711	267880	272328	370135	328035	335381	309636	337986	317634	271798	282464	175090	256037	322638	180381	263219	258648	289787	336794	266826	265377	271853	257456	237210	327519	310054	300874	317885	271135	273742	285772	276151	273146
M759T494_1	758.57	493.718			1476.42	1468.87	1925.34	2096.64	2450.76	2933.19	1544.68	2257.11	3081.81	2100.95	1534.87	1659.7	2450.72	1514.81	2166.91	1792.95	1897.04	1701.51	1639.35	1666.27	1434.38	950.291	1962.63	1476.82	1556.26	1834.4	2207.14	2023.11	1481.75	1691.35	1574.55	1786.26	1662.98	1289.79	1628.15	1581.61	1371.24	1550.59	1887.92	2486.44	1760.67	1685.28	1838.04	1679.59	1734.72
M74T686	74.0595	685.761			48576.6	42953.7	34956.3	56210.7	51057.8	35799.9	58078.4	36510.4	34495.5	53864.2	73027.7	45846.3	50720.8	51278.6	41945.8	48255.6	41193	62891.9	68003.4	62534.3	52345.2	13611.5	10281.6	42309.6	67375.7	6982.7	38975.4	69636.1	31751	37336.4	61419.5	41393.9	32186.9	39118.4	60863.7	106545	41888.6	52181	47713.7	117540	45289.3	46072.8	59546.3	51355.4	52815.7
M74T655	74.0594	655.275			53733.9	76137	53108.3	27156	27138.7	15575.5	91305.3	66616.1	36908.9	10250.9	57054.6	37808.5	41520	43481.3	62138.5	57754.5	40848.7	45250	60546.1	32592.8	7634.72	45820.6	50169.3	46465.1	25473.9	40931.8	42326	54838.6	35365.7	35906.9	43359.7	33653	62326.7	44140.8	41181.7	58001.4	74572.1	35580.5	54227.9	43003.3	48719.6	50048.7	100692	50453.4	50500.1
M203T308	203.149	308.131			10479.9	11100.6	11277.4	4741.64	15388.7	9903.52	6813.06	11145.9	11726.8	11142.4	10403	8607.99	27940.1	11134.4	10357.1	9333.4	21595.2	9258.45	9052.27	6627.59	7459.12	10807.5	11006.8	13078.7	13782	22876	12399.8	23985.2	9008.52	10674.8	12361.1	12235.6	16600.8	16716.7	10732.3	5575.49	10147.9	10968.7	10925.4	29015.8	10547.5	9377.03	10610.3	11096.7	10638.6
M160T377_2	160.134	376.877			2.06425e+07	2.31909e+07	3.14732e+07	3.12551e+07	1.89743e+07	4.80136e+07	1.84183e+07	1.98274e+07	3.24852e+07	2.30219e+07	1.88802e+07	1.5121e+07	1.988e+07	1.41607e+07	2.21985e+07	1.98407e+07	9.42333e+06	2.60003e+07	1.82929e+07	1.25026e+07	1.90278e+07	8.69224e+06	1.58722e+07	7.34468e+06	1.14972e+07	1.59165e+07	6.87889e+06	1.4386e+07	1.20023e+07	1.50233e+07	1.66431e+07	1.95396e+07	2.85951e+07	1.92326e+07	1.98738e+07	2.41841e+07	1.40911e+07	1.73842e+07	1.91982e+07	2.16328e+07	1.86737e+07	1.86526e+07	1.91901e+07	1.94892e+07	1.86563e+07
M697T435	697.099	435.128			4118.15	6812.83	2186.27	3947.61	55582.6	22573.3	2101.41	17461.2	2094.34	1561.97	11950.1	11551.5	35735.2	3373.83	5366.15	34245.4	18494.4	42742.3	38385.3	39773.8	57239.2	8049.98	10788.5	1668.29	23018.7	42792.2	8196.46	44844	18701.1	56717.1	40066.9	52542.8	37972.7	50021.4	6026.45	13912.3	41164	72444.7	23359	74009.9	21084	19023.7	20521.2	21236.5	20506.5
M542T481	542.058	480.504			361.497	292.375	263.97	742.312	1243.03	1458.97	635.781	1200.46	1149.35	1046.72	784.807	676.889	524.013	431.64	966.441	1145.12	663.314	1123.65	772.646	872.488	1630.08	1000.26	1194.36	163.292	702.038	1277.87	1194.75	1268.42	1681.06	1553.93	1461.37	1806.16	1329.96	1397.06	755.736	1247.96	1491.88	813.661	979.661	1768.97	1003.14	963.008	1178.75	1004.3	769.76
M546T175	546.349	174.987			1.10246e+06	2.23136e+06	2.5564e+06	1.61336e+06	1.74674e+06	1.33085e+06	1.03319e+06	1.72456e+06	1.15953e+06	1.56969e+06	2.64806e+06	1.22959e+06	2.56752e+06	2.15997e+06	1.34242e+06	1.23405e+06	1.64053e+06	2.81803e+06	1.04454e+06	1.28646e+06	2.10621e+06	2.06421e+06	2.20642e+06	1.71221e+06	1.30852e+06	2.11909e+06	2.09299e+06	1.05688e+06	1.82932e+06	1.16095e+06	1.28537e+06	981246	1.5407e+06	1.30015e+06	1.04359e+06	2.6468e+06	1.2713e+06	3.34448e+06	1.56468e+06	3.65712e+06	1.61003e+06	2.06565e+06	2.06594e+06	1.85942e+06	1.86595e+06
M546T234	546.35	233.895			11556.6	8720.89	7738.96	7927.14	7721.95	12920.8	8034.73	11909.5	7942	7454.53	14261.1	13801.3	15127	15348	16331.4	15880.8	12022.3	12040.8	10617	11141.9	11549.6	11425.2	19150.5	16135.7	10540.1	11928.9	8816.43	20304.3	10426.7	10328.1	14059.2	10039.5	10153.3	10563.2	6656.31	11175.7	11459.7	11954.8	20784.7	14367.8	10990.6	13185.4	11320.4	11069.7	11011.5
M337T56	337.236	55.58			3379.88	7436.35	6052.03	6258.57	5815.84	5095.72	5819	4968.08	4657.62	5180.56	3245.46	5180.06	1821.58	812.186	7367.79	3413.83	1960.41	2843.32	4103.1	2871.08	5392.91	4121.23	10169	4157.41	3527.2	5543.36	5266.98	6116.12	3811.86	3520.5	2771.73	3561.25	1676.88	3378.6	1963.79	3502.32	3849.02	2494.1	2136.82	3204.83	4052.12	4295.77	4713.95	4746.64	2682.62
M628T86	627.532	86.014			80425.4	92499.5	175750	107906	129950	120682	130087	115299	128588	143839	43525.9	209056	139421	161594	141159	114706	129004	123440	123836	243523	124651	110906	137000	138592	221727	107148	127732	89730.7	169279	134221	158738	140578	147808	115997	120459	121040	110684	127100	187322	140974	203023	228680	216853	150306	151163
M201T440	201.015	440.295			1364.12	3253.88	3899.76	2974.7	5942.39	5730.31	2111.73	2755.82	3920.69	2375.81	3500.76	2189.95	3919.48	5558.83	2399.4	1999.36	5342.32	2077.62	4514.5	1979.69	5695.73	1578.64	2101.79	2825.25	3397.19	3034.55	2959.9	2908.15	1761.74	2914.9	3558.52	7569.02	3177.58	2814.02	2806.36	2079.5	2390.02	1940.09	2678.35	1930.82	3272.96	3385.46	4576.42	3319.86	3784.97
M472T159	472.34	159.18			88223.4	110421	109243	111941	105577	64100.1	102753	61350	113455	112605	71970.6	71477.1	55246.3	90755.2	50014.3	103218	63757.2	70877.7	70377.9	74391.3	76997.6	85852.8	68408	84218.2	80415.3	89973.1	125795	102441	80215.5	74359.7	71474.8	84172.8	67098.6	88720.1	83412	94435.2	93452	72460.8	96939.8	72094.4	75711.4	72103.9	71329.5	71303.7	71317.7
M152T452	152.055	452.063			15266.6	24113.6	16885.8	17590.7	29574.4	21981.4	13820.6	22578.8	13048.5	14469.4	24003.2	26536.1	24302.7	18810.8	19022.6	22054.3	21861.7	20362.9	21044.9	19502.8	21574.8	16159.9	33518.3	8382.26	35661.6	18714.2	12271.4	16735.3	20288.4	22202.2	17991.5	18097.6	17392.9	18080.2	23506.1	35372	20671.1	22820.1	24056.1	23149.5	23085.6	21047.4	21972.5	30284.2	21732.8
M126T254	126.065	253.518			8741.43	19160	20237.9	14885.3	3394.14	11626.3	18580.5	7823.39	13174.4	12598.4	1817.26	10103	9871.46	2291.28	12499.7	7438.71	16822.4	10302.9	9078.5	12634	3621.93	6724.15	12981.4	7589.92	2968.07	8415.63	5830.91	10519.6	12369.5	7404.53	3568.21	2698.6	7823.37	5421.16	8026.32	7522.34	7124.75	2682.95	8367.96	3524.71	8176.62	7618.07	7711.06	9376.71	8158.27
M664T423	664.113	423.067			5520.09	4117.29	5359.98	5114.7	4610.58	4470.84	5345.95	3670.48	4836.18	5317.69	4776.16	4152.16	4785.7	4477.34	4747.06	6001.85	3873.71	4595.7	5003.24	4708.36	4585.67	5263.82	3946.76	2630.76	4862.41	4522.35	4001.18	3384.21	3770.22	4060.69	4877.26	5054.43	4027.72	4030.45	4231.41	4062.8	3669.85	3758.13	4689.25	4631.31	5072.63	4355.15	4515.67	4358.43	4128.92
M538T158	538.384	158.257			445040	296099	256122	256604	316281	455721	264557	492930	278937	226854	420066	503333	552588	433971	533048	453197	449981	457528	546809	554096	514882	516868	460647	505546	589748	523708	473715	539843	495529	498160	613597	538222	605640	673632	430983	455258	537621	591176	512392	564140	385454	396630	369224	379219	379197
M298T304	298.179	304.174			11079.2	9462.51	10070	7761.93	9748.42	8751.23	11711.5	11484.4	8121.83	8875.9	9450	7743.68	9028.3	10791.7	7300.35	7514.98	10750	9096.64	7776.16	12980.5	6765.19	7898.17	8502.02	10910.2	8739.92	10496.8	8826.66	10000.8	12416.5	10612.3	9020.58	8572.57	8921.1	9199.74	8954.45	8714.02	7675.28	7484.42	6312.62	10620.4	10573.5	10648.8	10418.9	8869.6	11732.1
M359T103	359.133	102.703			67822.7	70911.7	68343.3	63978.4	69791.1	66624.9	70314.2	63981	64081.5	70292.9	67024.4	127524	100769	80307.3	69481.9	55134.3	64045.1	61220.3	62924.3	63372.6	66640.4	70798.2	68891.5	104590	73349.5	81787.1	67212.3	75576.7	72011.6	67848.7	65242.3	57714.1	63353.2	47915.2	50193.3	107842	65776.7	68527.2	58469.3	68665.2	62552.6	63923.1	66293	64113.9	66142
M534T186	534.293	185.746			109552	119594	120974	133458	160359	119319	114714	128381	126313	191407	118688	104458	136620	111113	113934	117678	132135	114595	143355	108098	125304	114661	112342	134865	114700	115337	131185	126554	122817	132678	113996	119731	126529	114118	116528	127979	113975	119294	124142	127030	110351	110375	111678	113403	110389
M169T444	169.057	444.263			23825.4	51783.7	29428	51584.4	18779.6	21494.4	33844	22226.9	16519.9	15042.4	45177.3	34591.1	20101.8	52171.9	54866.3	18247.9	37519.5	24742.1	33243.1	21438.6	14591.7	17205.9	35166.2	29417.7	20327.2	24385.6	22548.4	23179.6	24373.1	21302.4	24631.5	23338.7	22681.7	14027.3	20969.8	22257.2	17903.9	25324.9	27633.8	19598.5	21729	20750	23115.4	21964.9	22973
M518T186	518.32	185.743			1.17193e+06	1.12262e+06	1.03886e+06	1.07398e+06	1.23681e+06	1.29607e+06	1.15127e+06	1.19489e+06	1.10703e+06	1.06145e+06	1.83296e+06	1.13741e+06	1.32727e+06	1.07328e+06	1.14063e+06	1.57779e+06	1.24878e+06	1.11108e+06	1.3737e+06	1.07276e+06	1.2222e+06	1.13259e+06	1.03649e+06	1.66412e+06	1.13358e+06	1.06421e+06	1.22106e+06	1.10334e+06	1.12952e+06	1.31835e+06	1.01553e+06	1.02459e+06	1.09701e+06	1.03351e+06	1.22098e+06	1.03451e+06	1.22151e+06	1.01842e+06	1.03502e+06	964907	1.13331e+06	1.13451e+06	1.13407e+06	1.16706e+06	1.26246e+06
M263T10	263.236	10.24			671.503	740.122	708.095	734.157	768.968	778.726	709.02	737.874	738.59	2775.16	679.469	673.526	710.881	752.496	738.713	671.408	669.032	622.983	686.057	699.053	766.641	736.681	830.727	706.711	812.405	830.173	599.011	731.658	729.54	690.586	748.081	674.833	681.837	800.102	801.258	708.482	675.433	731.436	702.474	793.638	759.307	757.84	760.848	760.183	709.085
M566T212	566.32	211.503			8883.25	10332.2	10386.3	8168.81	13589.1	11025.8	10427.6	10316.1	9626.09	10502	12152.6	15013.2	14436.6	13069.3	10539.6	11927.9	11684.8	12066.7	14017.6	10109.7	10751.8	9438.34	13520.2	8489.27	9216.08	10589	9059.73	10174.8	10342.8	8281.64	13490.4	12334.1	12377.2	10778.3	11113	9414.03	10781.4	11881.1	11140.1	14575.3	9333.98	9617.02	9394.16	9612.59	8427.48
M136T307	136.06	307.174			46497.6	31817.6	34943.4	34060.2	35943.9	27892.9	33198	33951.4	30679.4	34577.2	37825.6	34155.8	34998.5	36628.9	35859.5	33766	26974.9	28574.3	21571.1	39034.9	14371.4	31888.3	32146.3	34108.9	41648.9	35727.5	33816.8	34509.7	32268.8	26343.7	31292.5	35122.9	39218.3	31676.1	32212.6	27724.3	30569.3	33308.9	21561.1	35766.5	30989.8	19567.8	26955.5	29528.3	30985.5
M521T462_2	521.064	461.854			3474.7	1921.1	1742.68	3589.03	4266.48	3897.15	2507.03	2306.75	2182.66	4039.37	1969.33	5081.15	17094.2	3481.82	1967.97	2854.96	11744.2	2831.11	8897.51	4019.14	1851.34	1200.5	1882.3	1910.45	5307.54	4347.8	2318.09	5929.57	1645.26	1891.59	3494.68	12371.2	3281.85	4440.24	1670.87	2497.91	10856.9	4071.62	4180.1	10233.1	3422.87	3976.51	4433.91	3834.7	3887.89
M126T192	126.065	192.044			5631.89	8767.16	8479.96	7496.84	6223.1	6929.56	8294.03	6763.58	7080.68	6658.45	7554.89	5472.49	6987.18	7227.34	6284.98	5717.61	6886.78	6388.25	7216.36	7309.25	8780.36	6585.04	8136.8	8845.69	9547.35	8215.39	5765.23	8737.98	8499.2	7360.36	6770.98	5965.93	7245.46	3751.91	5753.58	7183.22	5404.37	6857.76	5860.44	6478.27	7137.78	6923.1	7319.01	6964.24	7768.32
M72T409	72.0802	408.719			419149	244221	230064	220983	238747	211965	275305	252456	278941	260359	219522	204006	200763	253414	381236	358485	301977	268302	195729	219014	331939	286796	184945	260673	230954	308376	234507	204295	260752	252740	224767	267191	190131	242589	259632	235057	231096	228021	236387	325099	340286	244778	295840	222042	247646
M72T444	72.0803	444.1			312940	217988	218113	215364	120055	145975	159548	164480	289952	293963	185862	122647	113810	115105	493671	390970	120862	178037	95727.7	118615	305130	260047	134532	213127	221523	101440	338240	69647.6	162312	151142	211495	158258	82388.4	225718	494652	192797	160866	134975	211330	96677.1	450685	229016	200912	197858	133542
M419T237	419.253	237.207			2685.34	2312.93	1685.8	1979.2	2349.3	2794.99	2847.08	3034.75	1694.25	1889.58	2997.45	3095.72	3019.57	2590.64	3709.58	2511.66	2828.85	3371.37	2809.9	2865.75	2474.22	2672.77	3088.1	2461.49	2212.98	3121.84	2505.14	2996.51	2932.88	2798.43	2530.12	2788.4	3050.71	2810.04	3792.94	4339.53	4194.53	3641.89	3334.29	3347.05	2668.18	2681.78	3256.34	2675.7	2679.17
M245T34	245.225	33.729			254899	274484	280036	272208	301975	277260	266769	299494	236559	283273	321316	281321	353197	334814	351780	282966	321317	317118	312329	363392	329163	269481	265175	270393	377040	277850	303073	300547	279760	287186	310909	385138	302924	306964	298684	303143	314579	312970	360340	328997	403966	413651	419524	415360	418561
M364T488	364.063	487.893			18453.7	21959.3	7141.34	11743.7	33412.2	33312.3	11364.5	9079.24	3768.55	6008.29	30287.9	29167.4	23996.6	14454.8	12306.6	9928.88	18646.1	35907.2	36396.6	19813.2	37502.8	16872.1	14061.6	14701.5	24081.8	28565.2	21036.7	16079.9	38983.2	22295.5	37169.2	31614.7	32412.3	10749.4	16560.4	20531	27042.7	13904.8	27178.8	47793.9	22703.4	16823.4	15288.4	22507.1	22471.2
M89T446	89.1063	446.383			41326.4	29768.7	32751.2	26662.9	23565	65648	55709	23822.1	72765.6	28506.1	31333.5	19775.5	22931.9	33751.2	59124.6	51883	20880.1	25960.8	19946	64787.3	35726.2	24342.5	23772.9	39265.4	26572.4	23097.1	24300.6	13142.2	31438.9	29380.8	25969.1	30192.7	15026.1	34219.9	26586.6	39614.1	25311.8	28785.5	30568	19354.3	31391.4	28390.4	30161.9	25612.8	22338.1
M568T288	568.338	287.781			15085.9	13549.1	12105.3	13351.4	22204.7	11824.4	13259.3	13192.2	10250.3	13266.3	21258	12608.4	14001.3	11585.6	12648.1	10137.5	11782	14337.9	15994.3	12690.5	12436.6	12962.6	15816.2	13409.7	14591.5	12880.6	12376.3	15516	26437	15890.2	11643.1	14864.7	15765.1	12878.4	11491.3	12877.7	9139.38	10494.5	13252.3	13677.4	11721	13646.1	13150.2	12829.3	13152.6
M72T394	72.0801	394.231			796431	302241	795130	416710	408386	288955	998811	238896	630388	384360	602702	291090	229741	501597	436580	859861	160256	711003	163792	656034	314172	662397	119394	242028	626646	335217	525677	464400	467059	321366	718665	416327	352471	833938	728485	826656	784510	751124	300072	120026	615600	598278	434153	440528	708711
M444T455	444.029	455.268			3331.15	4519.28	4030.73	4179.55	4178.46	4554.1	2920.02	3508.67	2876.04	3165.77	3482.03	3484.96	3572.89	3859.29	3972.99	3714.79	3646.24	4065.92	3789.68	3995.25	3249.89	3280.41	5617.68	2528.12	2943.37	4022.28	3164.89	3341.75	3683.34	4219.79	3847.1	3485.21	3798.38	3122.08	3033.59	3632.49	3276.19	2972.09	4041.14	4005.66	3760.37	3326.02	3644.9	3602.78	3647.06
M327T36	327.231	35.633			13300.7	11183.1	6390.83	13359.9	8378.1	18085	13938.8	13499.1	12400	15385.2	18092.7	28366.3	12396.2	40150.1	19329.6	17986.2	17845	13745	18629.8	11026.1	20253	34223.1	18221	15947.1	32483.9	24728.1	26562.8	8390.67	15212.4	17046.9	13391	18356.3	18493.3	11341	16134.9	25650.6	18521.2	10199.2	36102.7	8597.86	17972.9	17132.7	19671.6	20838.2	18003
M329T51	329.246	50.601			19645.7	19140.4	16856.7	7909.97	17451.1	26777.5	32980.9	18132.9	19717.4	24221.5	31699.3	45659.2	18031.1	78689.7	27672.1	30283.2	17362.8	23825.8	28653.3	22588.5	24738.1	68585.4	21818.2	25555	23264.6	37523	53363.6	36298.9	19271.4	17474.5	18753.5	33724.6	30890.1	19349.6	31388.9	52246.3	23337.7	20716.5	55160.6	21611.9	64715.2	41174.8	64757.4	64747.1	63958.7
M201T388	201.015	387.697			11973.5	15373.7	16209.2	13723.4	12166.8	14112.1	13989.5	9832.17	14930.1	14007	11531.4	9485.01	10435.1	17382.6	14341.4	13871.6	12894.1	11651.5	10832.9	11700.5	15343.7	12372.5	15000.5	6024.89	8474.21	10232.4	9884.55	11033.2	11458.9	12667.9	14659.2	18113	16583.8	13911.1	17966.9	17067.1	12896.8	13590.5	16383.6	16863.5	14029.3	11564.3	13193.9	14026.1	13762.3
M317T202	317.209	201.737			9671.4	5926.11	4421.63	7874.86	5269.93	13692.1	6076.91	13360.7	4458.33	12075.2	7668.67	17555.3	8790.22	21084	8984.1	9786.08	15445.5	8041.61	13146.5	7927.57	7864.85	7379.79	10138.3	5052.95	12093.5	9413.39	13477.3	8545.26	9434.76	5158.98	7478.89	5868.52	7355.09	6850.93	6977.26	4696.74	9294.67	11773	7644.72	6173.65	8008.59	9003.47	8575.6	8795.13	9003.41
M360T444_2	360.138	444.273			3544.53	4647.29	7074.55	13554.4	17011	13147.3	7127.02	8464.89	3813.01	11707.8	13591.8	11669.4	12238.8	10061.7	9144.37	11419.3	14757.8	15103.4	18551.8	9650.92	12143.5	8123.87	12467.2	6725.31	9850.93	12634.8	7798.31	10615.7	15139.6	14088.9	15031.1	11443.1	9976.98	13229	8911.98	11620.1	10901	11524.6	11501.8	13995.4	12807.3	12792.6	9447.6	13769.7	13367.4
M550T157	550.383	157.356			341727	197438	193825	177246	209322	322773	198007	400498	162507	219619	362201	621554	377984	315371	507070	486226	365634	447163	287426	438531	402326	340550	308445	296786	368766	423659	357865	346402	381692	350070	429499	326190	538915	427979	459717	478032	477948	299850	386937	555137	272911	280497	267299	275271	272896
M245T88	245.225	87.57			4784.67	3587.16	4274.58	8385.98	4227.01	11730.5	3975.26	4774.64	3644.27	4033	5154.92	5138.46	33814.3	5090.56	6079.09	5100.43	12320.1	5175.49	5783.85	5676.17	5379.84	5719.63	5441.46	4924.9	6239.05	4328.86	9971.04	5891.7	5045.03	5618	6840.3	6451.62	6319.96	6178.53	5382.79	5402.73	5825.7	5990.19	6495.73	6763.04	7466.04	8050.45	8024.38	8124.22	8023.07
M72T248	72.08	248.126			1.12759e+06	388487	376331	412775	184588	361667	407483	362022	672508	498598	342985	308983	413164	416737	415224	967124	322287	501926	295866	366480	726212	801018	108082	325424	417577	123686	590198	282363	422175	431199	472340	425633	278090	607260	622873	146047	435823	417346	413210	353326	361894	482421	171929	381040	343484
M72T281	72.08	281.295			463787	295170	293944	288605	312857	307005	295679	317636	372121	329063	250008	255190	327411	280388	291947	455514	313898	344990	268253	262434	359700	349734	228485	328713	349621	302548	214769	270603	330775	346487	325333	317659	311108	378915	380316	337307	363606	317010	31271.2	306049	477106	372348	333102	307741	314418
M72T331	72.0802	330.747			120655	93322	143487	99233.4	127051	138868	161956	97200.4	99638.4	110554	79129.6	61360	92752.7	103527	80200	125096	68541.4	93879.3	95917.5	85048.8	110333	104633	84181.4	105577	82070.5	77808.3	97386.2	98407	98723.1	110092	84153.1	75854.8	79771.2	87843	86381.1	109608	67138.6	114942	80782.9	115197	147083	99396.9	87941.9	79427.3	120624
M542T457	542.065	456.921			1603.91	1366.88	1357.14	1291.31	1671.21	1295.35	1201.43	1353.35	1313.3	1419.46	1278.49	1548.34	2880.19	1259.85	1268.46	1970.47	1452.2	1548.08	1714.07	1668.92	1586.58	1574.53	891.704	957.461	1428.98	1856.81	1297.33	1477.44	1271.66	1585.2	1742.77	2057.88	1755	1730.27	1400.4	1340.27	1747.62	1888.01	1566.67	1959.12	2379.38	1678.18	1679.64	1675.9	1768.03
M72T42	72.0799	42.5			20988	15479.8	12886.5	10527.3	12637.2	14810.5	12420.3	7947.05	13624.6	11288.5	14084.7	6485.84	14158.5	15256.4	12611.8	17514.2	25866.7	12196.5	17892.2	10724.2	14752	12646.3	9445.24	14093.2	14136.9	9279.93	931.848	11166.9	12866.9	12055.5	14068.7	11517.9	9983.31	15804.5	13179.9	17617.5	6944.83	15128.4	20753.8	11314.4	58974.9	61599.4	48900.9	42298.8	42048.6
M540T166	540.305	165.917			10341	16408.2	12839.3	11919.3	13080.2	12271.6	14848.5	13383.1	10592.3	11245.6	13193	15640.1	15330.5	11030.4	14306.6	15066.3	13286.7	16054.8	15209.2	13968.1	14993.9	13900.2	11358.7	11801	14189.5	11345.4	12645.7	13934.4	10944.3	12930	11985.4	13484	15182.2	13062.9	16860.2	12004.8	15310.1	13361.8	12468.2	14254.4	12980.7	5834.16	12974.2	12981.2	12440.8
M185T439	185.138	439.385			3396.12	2163.39	2639.2	3042.47	2394.99	2778.46	2947.3	1836.62	2923.47	3390.97	2305.15	3252.04	3959.08	2244.79	2597.4	4436.69	4681.35	3460.98	3720.41	2716.69	3124.29	2717.66	2151.88	1579.92	3071.5	3190.65	2351.81	2829.66	2089.51	2216.06	3192.5	2992.38	2609.37	2678.25	2842.26	1956.52	3089.67	3001.5	2782.27	4463.89	4128.66	2809.31	2804.2	2904.01	2787.41
M324T34	324.288	34.371			152700	180244	182550	211360	239448	198047	244850	168906	168211	253686	178477	156527	266106	256342	252998	227280	166281	172285	193701	201176	290148	247361	179890	223021	280545	181688	260086	220560	127177	144145	154179	206463	183840	184875	205137	226936	206884	183115	366835	217394	271343	274112	265569	272851	272840
M263T72	263.237	71.947			15893.5	65347.5	10782	64493.5	8101.82	19010.3	8171.44	7545.07	10001.7	13570.4	17485.7	28187.6	17109.6	7838.03	18633.1	18917.3	19727.1	17072.9	17367.8	13203.1	16924.9	18646.2	8408.23	12899	21309.3	14724.3	20575.7	15188.8	9899.12	9115.57	12450.7	14383.9	10987.3	63009.3	13819.6	14149.6	14549.1	14184.9	15675.5	15114.6	26363.1	31805	31693	24856	22208.2
M311T32	311.236	31.73			69001.6	73602.5	61832.8	77330.2	74662.9	77125.8	74087.3	79710.8	69877.2	54453.7	99664.5	82837	61446.5	69815.5	80849.5	91661.3	111325	82097.7	95553.8	117047	80511	49500.2	60904	60553.5	68515.9	59303.2	57746.3	77325.3	60378.7	78137.7	106875	122053	55999.8	136393	116303	116327	104463	78523.7	116383	84312.8	114250	113127	90082.9	117125	113188
M284T467_2	284.1	466.932			6760.85	7117.85	10679.9	7702.2	6645.93	7881.88	6652.53	6734.82	5395.65	5825.46	6638.79	7633.92	5933.79	8895.29	7654.8	5547.29	9357.69	6300.51	9004.09	5454.8	4410.21	4883.23	6836.14	5835.89	5211.78	5385.75	8053.35	4659.81	6835.58	7555.91	5990.08	5316.51	4107.98	6126.3	3928.68	4975.55	5025.9	6212.38	5898.53	4360.55	10072	7219.5	7975.98	7291.39	7304.44
M472T127	472.339	127.483			48986.1	63299.2	46899.3	63762.7	57584.3	27401.1	61472.6	38108.7	66916.8	66786.7	47679.8	29085.8	29734.5	47616.9	21954.5	56930.4	30472.8	39409.2	39561.3	29771.6	50003.8	32142.4	38570.8	43865.2	26887.2	46475.9	63306	35359.2	26350.5	41524	39745.8	46739.3	37345.6	18910.3	42283.2	31611.2	34092	42850.2	34281.9	26291.2	41766.6	41104.3	42225	42592.2	43677.8
M246T337	245.943	337.469			56380.6	71584.6	68818.6	69434.7	86679.6	72669.8	67259.8	69397.8	64119.2	70845.4	69677.9	69762.4	82186.7	65674.6	66241.5	70336.5	63396.2	68123.5	82247	67724.7	72593	67411.2	66505.9	42024.1	65900.9	74541.1	48571.1	74098.6	69277.1	83466	68137.4	67888.5	69601	70886.4	71333.2	66767.6	67120.8	69907.9	69528.4	74274.4	62592.3	67635.4	67643.6	66427.6	72274.9
M534T166	534.293	165.626			36153.8	33465.5	42762.4	49236.6	43989	40132.1	38301	46109.8	38654.4	39824.5	50089.6	40157.6	39990.7	34697.3	33191.5	38019.6	44589.4	39792.4	41521.1	41637.1	48596.1	39300.5	35191.6	33835.8	35136.8	44120	43026.1	34914.6	39337.5	41750.1	34899.6	35475	38791.2	38886.2	38397.1	43438.3	41593.2	43711.9	36283.9	43599.6	42931.7	39103.3	37726.5	38377.8	37755.8
M294T224	294.149	224.206			5168.62	2523.5	9669.05	1630.89	1759.38	1895.92	1703.61	7977.45	7566.62	2302.64	1864.4	10805.4	10559.9	1477	5248.14	7065.78	9403.5	1374.74	9328.41	899.052	11202.6	1483.67	8575.5	8108.8	6534.42	6744.88	4857.43	1245.82	7537.11	7916.74	6927.26	6064.47	7076.34	4356.01	9559.18	3213.5	10768.1	6726.57	7169.48	1095.96	3959.78	5424.9	3883.51	5369.22	5717.4
M566T174	566.32	174.421			195612	236595	204420	239745	237032	213130	198903	258048	277047	223468	211243	226331	241059	217754	236186	214057	227183	233934	253655	221278	183140	258275	235976	181940	206405	229014	197732	220787	220118	217522	270294	257993	252315	249577	251262	208558	260760	272632	232840	322827	192034	192396	192343	194977	193177
M74T20	74.0594	19.648			202073	112023	207912	102233	211882	228792	223054	206570	203322	214228	196011	196135	160086	211125	218937	188304	139309	213601	194825	194489	207601	194093	203989	217540	111189	106414	198753	189103	219582	181510	221626	196261	196092	206769	202040	222672	214143	215719	132772	212945	165621	170928	169195	169186	178304
M112T430	112.049	429.545			25286.1	25627.5	36708.7	29472.5	48803.8	39047.7	29959.2	28114.4	22530.7	24830.7	41000	25976.4	33260	24802.5	25700.8	30117.7	40518.5	26710.6	33004.1	26197.1	23962.4	25669.8	37043.7	16930.3	26202.5	23528.3	18911.5	19862	31360.2	37500.4	35229.9	25343.5	21747.2	26947.8	20295.5	38554.9	32453.4	35417.8	43543.9	24156.9	32298.6	32281.7	33598.4	25729.4	35313.2
M562T158	562.324	157.868			42990.1	31086.5	31567	32675.3	16185.9	37285.7	28434.6	19677.7	26710.4	14514.3	36807.4	34135.7	24743	29419.4	30049.4	16414	28775.4	15610.6	36260	37157.8	28938.1	17564.9	14686.6	24321.2	34192.8	35627.7	26274.3	35076.5	33649.1	31360.4	29302.1	34841.4	38848.9	21436.6	36283.1	31140.7	15000.2	29269.4	18215.1	30427.9	55960.1	41725.3	53891.9	54375.9	55981.1
M506T31_1	506.354	31.384			1683.67	2003.15	3057.9	3724.16	1937.86	2560.17	1535.67	2706.48	1686.87	2017.01	1794.93	1176.86	4491.49	1403.82	3147.49	788.361	924.008	5538.38	2414.91	1720.72	1481.8	2172.49	1806.19	1206.9	624.197	1914.82	959.176	3777.78	519.286	3451.02	4299.67	2736.49	811.269	3506.77	1210.42	1022.58	1380.45	1420.17	2509.41	4405.41	3830.51	3588.37	2137.09	4223.06	3823.06
M321T32_2	321.24	31.7375			3467.51	3569.15	4539.03	7995.68	6271.6	7687.59	6950.5	4193.88	9352.8	8428.41	4994.85	8500.39	9290.21	4386.71	7622.87	7942.3	2569.56	9742.16	8279.03	9510.63	10895.1	9348.39	7517.92	9403.28	8567.71	6114.87	8761.44	8175.75	4322.24	5068.52	3284.08	8889.45	11609.5	7762.59	7331.09	3434.69	8499.08	3884.55	8772.41	2179.77	9605.06	9679.34	9622.18	6626.13	9110.07
M261T34	261.22	34.3485			89591.6	98387.3	99464.5	89525.9	111341	96218.2	111427	116090	97565.5	98147.4	130379	104921	145582	132645	136595	113451	118059	122904	122271	149861	151323	127148	98303.3	94223.6	153481	103422	130661	116520	98541.4	96945.2	106517	178854	112322	105414	105565	131515	122785	118995	160144	120058	141936	136751	141913	144417	143190
M261T50	261.22	49.67			15664.6	15563.3	3391.31	18954.1	21608	22717.2	17909.6	23164	15138.6	18203.1	23677.5	31319.4	30781.1	39411.5	29821.1	19637	20467.4	23388.8	28618.8	20874.4	26234.4	23863.7	18931.3	19827.1	23672.4	13722.9	27833.4	20549.7	15542.5	15868	18625.4	22855	10839.3	21114.8	18860.6	28403.8	18430	19368.8	28763.2	23646.7	21275.5	21386.6	21382.2	21396	21748
M562T181	562.324	181.025			73416.1	37030.9	48244.1	49084.8	46435.9	46865.2	38791.8	42560.7	55509.2	35699.9	47777	58781.7	47886.7	55301.8	51893	61406.2	51740.4	46974.6	48561.4	47834.7	51367.3	54992.2	47945.9	50193.7	58322.3	72943.6	52683.6	53170.3	58153.7	48721.7	50240.4	72000.7	60333.1	58634.1	57007	49030.8	47314.1	57620	58473.6	53417.8	48050.1	47549.4	48899.8	48100.3	50599.4
M265T61	265.068	61.116			9545.26	11942.8	11722.6	10608.1	9342.21	9478.78	12809	9091.05	10755.1	7333.85	9311.37	25601.1	16362.4	17224.3	9653.81	9286.65	9380.49	5412.32	13994.1	7246.72	9427.11	9988.08	15595.6	13034.7	12412.5	15474.7	8273.62	11283.5	13153.3	8957.26	11270.1	8753.77	8658.1	7115.86	4755.83	14408.6	14043.5	13992.2	8779.46	9829.4	32256.4	29620	33325.5	32267.2	33295.6
M261T81	261.22	81.141			2659.7	3428.22	5045.82	4021.63	2596.05	3847.15	5350.51	3030.63	4056.96	2982.36	2791.88	2995.46	2499.8	3877.77	3728.79	2464.23	3716.35	2863.45	3584.84	2858.5	3414.76	3774.95	1246.64	3335.91	2519.96	3082.5	3455.92	4372.41	3263.82	3424.21	2945.46	2710.21	3254.82	2836.61	2578.94	3073.28	1701.46	1919.88	3241.53	2483.4	3821.7	3673.46	5721.61	3387.18	3544.21
M263T388_1	262.916	387.839			3014.26	2250.36	1661.75	1667.88	4483.99	491.198	3676.1	1644.01	1483.01	2537	2752.88	1547.1	2113.02	1214.91	2029.86	2643.26	1660.2	2482.79	1640.76	2287.05	2491.02	968.851	2779.18	1254.89	1299.26	2096.62	1206.85	2507.98	1479.5	1132	3371.05	3525.78	2331.35	1787.78	2014.36	1818.09	5018.39	1978.3	2566.64	1987.93	2419.53	1814.68	2425.82	2450.09	2233.31
M263T34	263.236	33.728			999806	1.05279e+06	1.00405e+06	990119	1.11874e+06	978565	1.1148e+06	1.21984e+06	975020	1.13565e+06	1.2939e+06	1.09183e+06	1.29096e+06	1.2723e+06	1.33799e+06	1.14652e+06	1.26054e+06	1.21587e+06	1.24896e+06	1.44654e+06	1.28343e+06	1.14246e+06	1.02307e+06	1.02934e+06	1.49257e+06	1.1019e+06	1.19987e+06	1.18205e+06	1.09215e+06	1.12141e+06	1.11598e+06	1.53321e+06	1.18823e+06	1.20605e+06	1.12465e+06	1.17431e+06	1.19442e+06	1.16522e+06	1.37856e+06	1.258e+06	1.57708e+06	1.58718e+06	1.5728e+06	1.58717e+06	1.59136e+06
M299T462	298.991	461.654			17391.2	20310.9	20672.6	13139.7	17456.4	11775.2	12269.2	12940.2	15112.3	11701.2	12309.7	27102.9	37916.4	14837.7	8593.15	8540.53	31334.6	11159.3	32084.9	10466.5	10937.9	9326.14	17198.9	12466.6	10443.3	10482	7400.37	11569.4	8761.6	11500.1	13217.7	28137	19080.8	16279.5	11913.6	12232.6	21459.7	12536.2	8720.01	33623.3	10326.1	11571.2	12801.1	11661.4	15329.3
M490T208	490.288	208.309			3832.15	3703.6	4544.12	3439.86	4230.88	5564.36	2962.44	5080.51	3466.12	3498.52	4296.1	5250.38	4914.94	3583.31	4173.95	3412.9	3977.58	4334.76	5198.7	4361.08	3742.19	3438.03	4321.63	3325.89	3446.1	3419.64	2672.46	3460.62	3528.66	3500.02	4132.67	3908.01	4709.79	3555.42	3764.69	3569.08	3728.61	4147.53	3758.07	3870.01	3230.76	3553.14	3706.24	3563.22	3706.67
M301T54	301.214	53.6035			26577.9	16379.9	18722.9	31727.7	20714.5	56239	27700.4	23251.2	16591.4	30112.1	38075	84630.4	24886	96884	37378.7	53262.2	28954.9	59872.9	54779.9	29452.6	49423.9	120442	35740.7	39604.6	35363.3	61556.7	97837.4	26971	21201.1	26701.2	22031.2	31075	50291.4	20492.2	37959.3	78222.1	33491.6	23130.8	153535	21760.4	46596.9	46068.2	51114.4	49044.6	49866.8
M301T146	301.215	145.914			3091.1	638.122	1243.02	1229.02	1280.01	19906	641.107	1458.22	305.454	2421.57	13469.9	52893.8	1911.83	61076	6038.65	9477.99	2987.53	8719.49	20173.8	4275.49	6216.03	27992.5	3601.61	6124.69	7814.85	21285.5	47477.1	2065.65	1468.22	921.101	1168.09	9608.84	11274.6	607.665	8261.18	25943.2	3801.27	3527.73	57112.5	2893.59	6723.08	9006.63	8512.53	8989.78	9878.99
M263T190	263.235	189.501			12508.2	7294.14	7478.28	6231.07	4467.39	9234.04	4123.37	6465.19	5841.18	4917.25	7855.88	9885.05	11019.7	9568.74	10573.2	7780.62	7478.79	7818.92	8786.73	7276.24	10648	9169	5548.48	6060.94	6370.36	9844.45	5677.85	7434.29	6260.95	11061.3	8193.55	6343.77	8317.24	10472.5	6883.61	7934.15	8120.55	8354.16	9645.75	6892.51	6297.28	6298.02	6483.04	6296.32	6473.65
M362T46	362.268	45.9795			38089.2	20815.6	20050.1	21046.4	21782.6	27140.3	20918	30215.6	19689.9	20073.6	41378.4	39070.3	38130.6	37255.6	36307.2	41089.2	36430.1	34991.1	33375.8	59986.9	31388	52978.9	38410.4	30308.2	36401.6	39437.8	30074.2	39434.7	36146.6	56821.5	44723.7	41285.5	38290.3	68054.3	39936.5	36242.3	38705.7	41303.5	36146.1	44482.8	38052.8	37705.3	37223	37279.1	38383.2
M72T212	72.08	211.883			886788	406416	398069	892785	540672	765689	50023.5	1.07528e+06	837646	884021	371170	396236	380634	35493.6	690288	884207	345302	186409	90640.5	318560	672786	816630	371042	690004	857470	477360	624642	272667	702156	1.21136e+06	740348	767096	534519	187234	678626	150571	800115	823669	654366	1.0932e+06	860382	782394	546557	1.00335e+06	301482
M319T31_1	319.225	31.075			44702.9	3319.9	4788.44	3250.39	4182.57	7532.22	2815.23	23971	4533.8	30636	27609.2	13909.9	3528.23	14069	3580.04	6387.86	3439.25	21470.8	5376.89	4091.89	5691.97	38638.7	28850.6	3325.45	42175.6	6841.42	10708.9	3041.88	22267.1	33063.4	37538.5	57529.1	4156.75	29477.8	31573	9451.94	28263.1	23905.7	15262.9	4436.64	6173.58	6007.95	5480.77	6004.58	6459.25
M102T461	102.054	460.899			49059.5	26195	33199.2	56986.4	58865.2	60888.1	60186	19278.9	51443.3	27602.8	57414.9	53574.8	60808.1	94896.1	49653.5	64386.6	33459.1	21893	57034.9	35783.8	51206.8	47243.2	35761.5	55863.3	31867.7	51684.6	34181.9	51605	54979.6	55145.8	72170	56531.2	52854.8	47618.7	51571.8	50066.6	46794.1	53458.2	65136.8	53681.3	56868.3	48391.8	53133.2	53263.4	54420.5
M150T70	150.057	69.959			59924.4	56170.7	49167.3	57700.3	86793.6	50574.8	84342.6	52852.3	71342.3	74264.1	55913.2	90488.8	187228	46242.5	37619.6	96584.7	123071	100763	168757	127750	53990.9	56768.7	37276.4	77039.6	173810	144441	41159	133752	52834.4	69144.1	103071	231660	127045	152952	77970.7	70081.9	142138	129739	76868.4	243945	84354.6	90740.3	87089.7	88423.8	89376.6
M74T93	74.0594	92.881			110407	93897.9	129165	109710	100021	162009	520874	103678	94539.4	116197	104737	110093	457646	108991	123283	494924	119335	93669.1	233955	111728	110247	111203	114301	122366	91106	115151	132802	109927	260338	106351	123250	146144	114274	118636	132106	121398	133324	114547	244045	114679	81505.5	79569.5	83450.6	83453.8	81505.8
M833T287	832.579	287.174			2300.02	3067.31	4685.05	3821.65	3051.47	4114.97	4519.8	4632.42	2999.9	2426.63	2511.61	3467.49	3045.83	4432.27	4294.74	2443.88	2963.67	3520.8	4670.46	4008.49	2990.87	2719.65	3058.68	3133.76	3774.32	3224.94	2977.89	2953.47	3720.36	3194.44	3514.6	3762.29	3200.69	3465.08	3626.32	4691.63	3417.58	3416.83	3240.94	2756.6	3421.78	3399.09	3707.17	3420.18	3648.85
M193T32	193.121	32.3785			5014.56	4669.46	2856.73	9130.22	4019.11	2638.15	7817.67	3531.38	3404.98	4228.17	2568.49	5525.2	4251.28	4352.28	3926.27	2938.28	4727.36	3228.82	7669.86	4630.1	5440.96	4888.07	3202	3824.2	6072.96	3123.4	2931.28	3887.87	4344.41	4309.03	2800.58	3699.99	2939.26	4397.04	4996.59	4170.23	3692.8	4063.18	3440.05	3319.86	5489.43	5617.45	5487.36	5618.83	4353.32
M259T451	259.02	450.664			2489.53	2313.87	2406.87	7840.68	5103.86	3693.68	3839.85	3913.56	1997.9	2544.72	2515.86	3397.38	5798.58	3102.62	2094.1	2316.9	11523.7	2729.86	3823.93	2323.44	1744.62	1404.71	2082.57	1871.81	2945.27	3772.34	3192.53	4551.06	1722.24	2189.58	2701.28	4821.95	5251.15	6726.76	1952.03	5486.52	5038.53	2444.19	2214.49	8617.7	2688.97	2690.58	3000.23	2712.23	4964.54
M259T476	259.02	476.438			3060.52	1201.69	2438.18	4435.63	2255.42	2117.82	2898.01	1838.2	4098.58	8509.83	2324.96	2376.93	3956.66	2402.23	2431.87	2560	987.384	2510.38	3421.19	2788.98	2246.08	2653.63	2216.8	2267.87	3264.08	2657.69	2563.22	2559.94	2333.41	2702.33	2073.64	9761.82	2124.61	3380.09	2324.34	2572.72	2428.77	3228.31	2913.85	2483.95	2835.23	3367.26	2830.67	2975.31	2824.96
M259T433	259.02	433.397			2325.9	2035.22	2320.65	2751.87	3235.92	2717.26	2222.51	2334.44	2009.27	2647.83	2616.53	3808.29	5801.52	2769.76	1768.11	2085.13	4502.35	4413.63	4105.18	2958.66	1663.82	1640.42	2276.76	1976.95	3358.29	2970.57	1967.83	3168.59	1784.86	2303.61	2578.36	6006.33	2521.07	2609.48	1713.95	2302.68	3621.74	2506.26	2916.18	4258.26	2449.24	2623.76	2498.22	2622.18	2820.24
M317T250	317.214	250.027			2404.71	4405.1	4479.43	6857.11	6960.56	8243.02	2778.08	1938.86	3299.33	3654.4	2525.69	2574.09	1183.14	2812.44	1410.82	3367.88	1444.93	1452.18	1649.37	1594	4004.89	1596.86	1548.12	1494.4	1714.7	1969.74	1365.43	1603.82	1884.96	2029.58	1509.43	1254.1	1493.52	1143.4	1369.21	1370.33	1345.96	1334.17	1405.86	1255.22	2159.42	2410.04	2454.13	2422.21	2470.96
M233T32	233.152	31.692			8379.47	2772.17	7364.21	11815	2735.17	3162.84	2223.14	2205.38	5055.61	2239.68	1668.15	3059.33	10623.2	5165.4	1870.1	2028.52	2926.25	2089.36	1913.3	1702.29	6912.58	2460.92	2028.76	3268.38	1942.36	2261.23	2423.02	2592.47	1629.06	1802.64	3483.73	2417.24	10039.3	2943.25	3179.39	2589.19	1700.14	3128.96	2507.9	2774.17	4252.57	4283.28	6267.91	5566.26	7361.23
M151T321	151.143	320.565			8437.92	18793.5	26168.9	31843.9	18279.2	35234.7	29688.4	30142.6	18408.5	27794.4	15569.2	25182.7	9045.41	44269.7	18350.4	10981.6	42404.4	12010.7	25979.7	12864.2	12968.2	12538.7	31485.3	15346.5	24075.1	19887.9	25326	13274.4	50682.9	24548.1	24672.1	30818	17925.4	23275.8	24713.1	12416.9	26329.5	32007.1	19011.4	13804.5	23808.8	24922.3	25454.5	25723.7	24966.9
M317T113	317.209	113.321			17635	12241.7	7197.51	14255.6	12217.6	28614.1	8329.76	15298.8	11146.2	12914.3	21018.4	36836.9	12223.1	26710.1	16776.9	14959.5	30662.8	12057.4	25186.2	9360.35	20774.6	14825.2	19205	8520.63	17933.2	13320.2	33424.2	9830.55	12440	9014.16	12357.1	16955.5	11621.9	15948.1	10749.6	17629.8	15807.9	26405.5	16979.6	15851.7	11575	11588.6	12051.2	11597.8	14750.8
M486T481	486.06	480.716			1687.14	1732.44	6189.72	1231.7	3379.53	3136.58	1445.74	2563.91	1552.9	1199.65	1586.25	1008.44	6012.3	967.145	1911.54	2377.33	1847.86	2053.55	2096.36	1542.24	6527.38	2593.39	2626.54	1334.14	2378.86	3626.97	5139.93	4844.96	3020.6	4896.1	3312.08	3112.7	3054.21	4830.41	4823	2952.72	3848.33	3580.18	3511.26	5178.03	2663.08	2664.99	2570.07	2665.1	3141.5
M341T26	341.265	25.63			1232.95	1229.86	581.912	3201.46	4410.09	860.435	555.693	684.672	679.141	1263.92	1367.78	523.479	619.311	5984.5	1147.55	914.885	996.247	786.782	652.283	846.217	920.949	604.038	1079.94	618.374	740.863	914.476	775.197	603.19	4128.51	723.027	672.898	1052.27	584.463	624.797	1509.6	626.997	654.222	641.255	1205.94	2395.28	2279.13	3309.5	2368.76	2291.34	2889.28
M367T114	367.338	113.692			6933.59	8251.09	8265.73	4106.55	6148.04	3161.55	7723.15	3201.92	8109.53	3446.8	6101.96	3699.54	7720.53	7460.03	4076.56	4686.85	2365.45	7093.7	2582.1	4078.11	6593.15	7080.33	8117.26	7946.07	3597.21	2498.69	3884.01	3993.34	3719.69	7951.11	6354.45	3585.51	6691.49	7224.05	4011.54	4087.52	3433.67	2744.45	2996.03	5042.63	7192.99	7645.73	7587.5	7645.53	7585.22
M85T346	85.0276	346.108			45520.2	43841.5	25440.3	48412.9	52105.5	44869.4	22990.4	39689.5	26564.9	73865	41390.8	38742.5	40838.7	43334.1	38785	31177.9	39310.2	19607	40853	43404.5	45098.9	40411.1	36823.1	32089.9	25528.8	39681.2	33750.3	35450.9	44838.1	44741.1	39668.4	43292.8	39105.2	42852.2	36141.2	42382.5	43928.9	46493.5	34084.4	59315.2	42715.8	43856.4	43225.5	42745.8	39289.5
M85T388	85.0275	388.229			23682	10586.1	17896.3	22245.3	18883.9	15900.8	35211.5	11501.1	11928.1	13989.4	23699.2	31174.2	17015.4	31507.2	10439.1	16740.9	16386.2	17101	11847.4	16828.5	12976.1	14401.4	11323.3	9873.15	14068.4	27149.3	12643.2	14814.9	25073.1	17386.1	12944.9	11262.4	22982.2	14796.1	12266.9	30901.8	11274.8	13490.3	15667.8	11140.7	18612.3	16930.6	16894.9	21608.5	18491.5
M138T306	138.053	306.072			52253.2	85704.8	88082.1	70336.7	78988.7	85316	83262.6	88634.1	81532	93218.6	57374.2	75217.5	74195.8	50299.7	77547.9	47474.6	85796.9	80009	102954	67314.1	71174.6	67410.5	69603.6	91185.7	84650.5	84078.6	75374.7	93676	109653	89838.9	72075.2	53722.7	70013.5	70126.2	70519.5	63148.8	56619.2	59037.4	56656.7	65056.7	67936.8	72646	73578.9	73752.7	73583.3
M236T200	236.149	199.929			14958.9	12858.4	13315.9	15716.8	14728	12266.1	10889	13164.8	13968.7	14474	10381.1	11774.1	11297.6	15329.4	13573.6	12940.6	12354.6	8335.97	14940.6	12709.3	7464.16	11430.9	14163.3	12487.2	15389.3	14449.7	11947.6	11342.4	11383.5	13160.4	13746.8	12529.6	10725.2	12955.6	7789.19	11446.9	5446.88	12508.1	11172	12693.2	4665.84	11754.8	7288.54	11661.6	12399.2
M188T288	188.07	287.784			16540.8	21340.9	21025	26037.2	26652.7	24459.1	17987.1	31403.5	27980.4	35915.6	25527.6	20915.4	20051.6	24059.7	19403.8	18755	18085.4	22438.8	21619	20110.1	19618.9	27005.9	20099.2	20598.9	39203.9	19957.9	23488.1	25869.5	21038.4	28107.4	27799.6	27946.6	45151.2	21529	25763.1	20461.1	29721.1	17927.6	19520.8	29820.6	21043.3	20900.6	23308.4	36046.9	21073.3
M202T432	202.107	431.97			254741	289677	304806	312030	290748	265984	340527	240085	251485	317236	289696	226700	243442	237311	232162	245543	219947	224236	226820	252540	234666	210754	252002	172477	229452	234565	176359	219689	240333	245702	237356	229713	214465	204770	190686	223034	218819	232487	234610	268888	233633	233577	236961	235754	233814
M202T484	202.106	483.926			16332.3	22452.1	19480	19807.7	16354.6	16479.4	15196.9	12192.9	8940.56	18330.4	13555.5	13924.5	14777.5	19005.7	8826.98	8259.96	15346.6	11142	16001.9	12620.7	12645.7	8240.89	7896.34	13598.1	10714.6	14114.5	13082.6	12309	16640.9	5554.69	16174.2	11771.4	13604.9	8280.47	17274.4	11784	10300.6	7479.95	15703.2	17362.9	12673.5	14715.2	9636.24	16224.1	14711.9
M142T34	142.121	33.729			69281.1	44239.1	45266.6	38818	47829.4	36327.3	59741.1	47892	38378.8	44515.7	50992.1	44444.8	58171.5	45577.3	46531.8	40316.1	44857.8	41637.8	43187.4	54423.9	58348.3	40622.2	37948.8	43637.1	64835.1	35943.2	43442	49000.9	42297	43698.1	37116.3	55150.6	44161.9	50885.7	40923.6	45974.9	42877.8	39659.1	56089.6	43297.1	59264.3	59275.4	59267	61232.9	62783.1
M142T54	142.121	53.951			22001	4488.53	8908.44	9423	13030.3	9869.8	19791.1	10974.2	5082.5	12435.1	9279.15	6674.8	12809.9	13733.6	13678	9420.84	11367.5	10360.4	9272.19	12639.3	13771.5	10683.3	6512.88	10803	11349.7	7388.06	11850.6	13963.5	9615.97	14773.8	12669.2	9628.12	7848.91	10196.9	10159	12681.1	10578.7	8006.1	16915.6	14335.5	12641.4	13118.8	12637.8	12795.1	12154.5
M568T173_3	568.341	172.579			7.32715e+07	5.85991e+07	6.27453e+07	6.30474e+07	6.50532e+07	6.1256e+07	6.49435e+07	6.65575e+07	5.81015e+07	5.7391e+07	6.79161e+07	6.61173e+07	7.03714e+07	7.07554e+07	7.45834e+07	7.24946e+07	7.47112e+07	6.95988e+07	7.8166e+07	6.91621e+07	7.78928e+07	7.62222e+07	7.58468e+07	8.37403e+07	8.26727e+07	7.20397e+07	9.29188e+07	8.30257e+07	7.68952e+07	7.31965e+07	7.44277e+07	8.20143e+07	6.59927e+07	7.46154e+07	7.70485e+07	7.47687e+07	7.24271e+07	6.75776e+07	7.04148e+07	7.13883e+07	7.65826e+07	7.69537e+07	7.60077e+07	7.48342e+07	7.57836e+07
M229T292	229.156	292.212			3.26056e+07	3.60923e+07	3.4455e+07	3.53768e+07	3.69873e+07	3.3609e+07	3.59229e+07	3.47417e+07	3.56631e+07	3.83229e+07	3.60765e+07	3.45878e+07	3.98187e+07	3.25111e+07	3.73013e+07	3.19909e+07	4.10562e+07	3.70059e+07	3.85988e+07	3.17123e+07	3.11395e+07	3.05101e+07	3.67957e+07	2.99826e+07	3.6422e+07	3.4037e+07	3.07495e+07	3.76137e+07	3.52401e+07	3.45852e+07	3.77368e+07	3.90204e+07	3.60248e+07	3.6859e+07	3.65543e+07	3.54771e+07	3.72049e+07	3.67189e+07	3.5195e+07	3.48592e+07	3.54997e+07	3.49909e+07	3.5812e+07	3.49364e+07	3.58224e+07
M282T34	282.28	34.356			3.6053e+07	3.19859e+07	3.65987e+07	3.31496e+07	3.18882e+07	3.40734e+07	2.44614e+07	2.55981e+07	3.163e+07	3.0526e+07	4.16237e+07	2.63627e+07	4.22295e+07	3.92091e+07	3.09454e+07	3.42226e+07	2.76468e+07	3.50883e+07	3.71667e+07	4.503e+07	4.14482e+07	3.58055e+07	3.26648e+07	3.34155e+07	3.92765e+06	3.5595e+07	4.13019e+07	2.40915e+07	3.22206e+07	3.4185e+07	3.42572e+07	4.87712e+07	3.4748e+07	3.2877e+07	3.53054e+07	3.91548e+07	3.72874e+07	3.53102e+07	4.57317e+07	3.77012e+07	4.79936e+07	4.31193e+07	4.79919e+07	4.87294e+07	4.53376e+07
M520T178	520.34	178.179			3.64983e+07	1.57423e+07	3.58339e+07	3.84935e+07	2.37659e+07	2.42238e+07	3.59154e+07	4.53812e+07	1.61713e+07	1.63109e+07	4.65104e+07	4.68891e+07	4.30204e+07	1.85335e+07	4.80042e+07	3.95921e+07	3.28518e+07	4.69463e+07	4.612e+07	4.25662e+07	2.2414e+07	4.02382e+07	3.18072e+07	1.74409e+07	1.37855e+07	3.05489e+07	2.65432e+07	1.15182e+07	3.01272e+07	3.47525e+07	3.33727e+07	3.08986e+07	3.96083e+07	3.65512e+07	3.37833e+07	3.6398e+07	4.2226e+07	4.04292e+07	3.90527e+07	1.16098e+07	3.29292e+07	1.58832e+07	3.43769e+07	3.43769e+07	3.43552e+07
M807T134	806.57	133.919			2.74522e+07	2.73355e+07	2.75703e+07	2.69099e+07	2.57697e+07	2.58797e+07	2.82977e+07	2.60996e+07	2.70814e+07	2.7682e+07	2.44142e+07	2.50523e+07	2.87572e+07	2.70432e+07	2.56753e+07	2.76137e+07	2.73049e+07	2.40725e+07	2.7176e+07	2.72302e+07	2.86219e+07	2.62562e+07	2.70876e+07	2.96619e+07	2.86631e+07	3.07551e+07	3.07248e+07	2.85401e+07	3.11594e+07	2.93513e+07	2.66237e+07	2.80665e+07	2.5834e+07	2.67937e+07	2.98105e+07	2.6252e+07	2.6744e+07	2.51977e+07	2.66821e+07	2.38304e+07	2.66053e+07	2.66055e+07	2.67332e+07	2.72995e+07	2.66063e+07
M229T361	229.156	360.632			2.5082e+07	2.63767e+07	2.62094e+07	2.61298e+07	2.85791e+07	2.50868e+07	2.50685e+07	2.31531e+07	2.5438e+07	2.3305e+07	2.77635e+07	2.58355e+07	2.79972e+07	2.44487e+07	2.67679e+07	2.53961e+07	3.0088e+07	2.76357e+07	2.91881e+07	2.44055e+07	2.501e+07	2.22697e+07	2.56341e+07	1.58302e+07	2.50582e+07	2.46107e+07	1.69581e+07	2.81639e+07	2.60032e+07	2.71453e+07	2.82932e+07	2.7054e+07	2.713e+07	2.30137e+07	2.44084e+07	2.28647e+07	2.71683e+07	2.6803e+07	2.44246e+07	2.62455e+07	2.5035e+07	2.46215e+07	2.51833e+07	2.50013e+07	2.49656e+07
M104T266_2	104.107	265.637			1.97512e+07	1.85804e+07	1.96427e+07	2.0863e+07	1.93301e+07	2.00699e+07	2.15955e+07	1.86915e+07	1.85483e+07	2.07459e+07	2.11233e+07	1.95721e+07	1.88157e+07	2.0792e+07	2.09353e+07	1.88409e+07	1.84206e+07	1.8905e+07	1.88472e+07	1.92306e+07	1.82399e+07	1.80031e+07	1.73106e+07	1.60675e+07	1.77967e+07	1.73998e+07	1.52531e+07	1.6808e+07	1.85136e+07	1.99192e+07	1.59869e+07	1.67445e+07	1.6224e+07	1.46199e+07	1.63706e+07	1.69174e+07	1.66532e+07	1.78739e+07	1.72075e+07	1.70066e+07	1.88484e+07	1.83488e+07	1.87554e+07	1.87272e+07	1.87263e+07
M807T38_1	806.57	37.523			1.95099e+07	1.61184e+07	1.71371e+07	1.67503e+07	1.65274e+07	1.63505e+07	1.70533e+07	1.71668e+07	1.63541e+07	1.70993e+07	1.67749e+07	1.56772e+07	1.69225e+07	1.55545e+07	1.61412e+07	1.73761e+07	1.7163e+07	1.57636e+07	1.7741e+07	1.66041e+07	1.9796e+07	1.7337e+07	1.86523e+07	1.65471e+07	1.92502e+07	1.67497e+07	1.93313e+07	1.72026e+07	1.96422e+07	1.73445e+07	1.82306e+07	1.82355e+07	1.6823e+07	1.64946e+07	1.70445e+07	1.6507e+07	1.82453e+07	1.64428e+07	1.73242e+07	1.56039e+07	1.85075e+07	1.93288e+07	1.95251e+07	1.95241e+07	1.93285e+07
M291T210	291.07	210.232			1.519e+07	1.38968e+07	1.45518e+07	1.39453e+07	1.3893e+07	1.40483e+07	1.47819e+07	1.43467e+07	1.26142e+07	1.52691e+07	1.43747e+07	1.36954e+07	1.46215e+07	1.39852e+07	1.33586e+07	1.28793e+07	1.49534e+07	1.40461e+07	1.43961e+07	1.40073e+07	1.26129e+07	1.25246e+07	1.40264e+07	1.41172e+07	1.32172e+07	1.50779e+07	1.22903e+07	1.40086e+07	1.40463e+07	1.3839e+07	1.41125e+07	1.43699e+07	1.40226e+07	1.27117e+07	1.23362e+07	1.37736e+07	1.3546e+07	1.40375e+07	1.42587e+07	1.40974e+07	1.28695e+07	1.35032e+07	1.3376e+07	1.37135e+07	1.36159e+07
M835T131	834.601	131.42			1.33456e+07	1.28951e+07	1.40995e+07	1.36815e+07	1.27838e+07	1.39874e+07	1.18491e+07	1.27055e+07	1.36091e+07	1.1478e+07	1.31299e+07	1.25508e+07	1.39726e+07	1.42201e+07	1.34222e+07	1.50259e+07	1.43372e+07	1.25629e+07	1.42052e+07	1.34513e+07	1.61806e+07	1.37447e+07	1.54967e+07	1.6043e+07	1.46618e+07	1.64995e+07	1.5172e+07	1.38731e+07	1.49103e+07	1.49814e+07	1.302e+07	1.39327e+07	1.2975e+07	1.62925e+07	1.40956e+07	1.23741e+07	1.42181e+07	1.17476e+07	1.39884e+07	1.19072e+07	1.31684e+07	1.30816e+07	1.34003e+07	1.30816e+07	1.29176e+07
M291T251	291.071	250.91			3.6171e+06	7.18127e+06	1.26971e+07	4.14077e+06	1.22257e+07	9.85539e+06	5.11251e+06	1.35736e+07	2.92747e+06	1.49065e+07	1.28047e+07	1.3204e+07	1.16384e+07	8.73159e+06	1.02548e+07	7.89295e+06	9.38134e+06	9.94042e+06	1.16684e+07	1.06672e+07	2.50765e+06	9.7291e+06	1.45359e+07	1.06139e+07	1.17757e+07	1.03927e+07	9.72082e+06	1.15522e+07	1.09271e+07	1.18681e+07	1.1795e+07	1.15559e+07	1.41199e+07	9.47214e+06	1.03245e+07	9.34668e+06	9.45095e+06	1.29414e+07	8.64123e+06	1.3959e+07	3.48157e+06	1.07203e+07	1.0079e+07	9.86016e+06	9.96732e+06
M104T283	104.107	282.628			9.75292e+06	9.75627e+06	8.43562e+06	9.44652e+06	8.14022e+06	7.99499e+06	1.09843e+07	8.16162e+06	8.06269e+06	1.02611e+07	8.88785e+06	1.24988e+07	6.99594e+06	9.71163e+06	8.36464e+06	7.80113e+06	7.2222e+06	9.18158e+06	7.75278e+06	9.46946e+06	6.96501e+06	7.82795e+06	8.30537e+06	5.76708e+06	7.78965e+06	7.91949e+06	5.61718e+06	7.63081e+06	7.7176e+06	8.06437e+06	7.83461e+06	7.4264e+06	7.7957e+06	6.78247e+06	7.03282e+06	8.43241e+06	8.00551e+06	8.18492e+06	7.93745e+06	8.91025e+06	8.11971e+06	8.73422e+06	8.78484e+06	8.78247e+06	8.78298e+06
M291T223	291.071	222.981			4.01224e+06	9.22858e+06	8.26599e+06	8.49823e+06	8.41568e+06	8.73062e+06	8.46912e+06	8.56484e+06	8.46826e+06	7.89435e+06	8.50563e+06	1.01174e+07	8.38682e+06	7.89675e+06	7.8872e+06	8.57521e+06	8.51631e+06	8.09855e+06	8.40668e+06	8.58627e+06	6.58928e+06	8.06587e+06	1.00024e+07	7.48563e+06	9.26674e+06	5.6132e+06	6.76357e+06	8.90012e+06	8.30742e+06	8.63164e+06	8.61532e+06	7.81938e+06	9.57465e+06	7.50911e+06	7.03753e+06	8.45641e+06	8.72855e+06	7.63455e+06	8.35607e+06	9.36358e+06	7.35416e+06	8.22071e+06	8.19599e+06	7.95705e+06	8.37116e+06
M526T179_4	526.293	178.811			6.60187e+06	3.87948e+06	6.3043e+06	7.04009e+06	1.04962e+07	9.00552e+06	5.42737e+06	5.84843e+06	1.01983e+07	6.47777e+06	1.16684e+07	7.32783e+06	6.61386e+06	4.63941e+06	5.99108e+06	1.12607e+07	9.1276e+06	1.16592e+07	7.25688e+06	1.15804e+07	7.13956e+06	6.42705e+06	1.1276e+07	8.54569e+06	7.75362e+06	6.85485e+06	5.11757e+06	5.78528e+06	6.75248e+06	8.08366e+06	6.51816e+06	6.38753e+06	5.99345e+06	5.5199e+06	9.38451e+06	5.49844e+06	7.26883e+06	6.29579e+06	1.04979e+07	6.23053e+06	7.1252e+06	7.09448e+06	6.23883e+06	7.08892e+06	7.71899e+06
M783T136	782.569	135.788			6.60923e+06	7.65965e+06	7.44505e+06	7.78453e+06	7.64415e+06	7.26989e+06	7.0546e+06	6.75203e+06	7.95033e+06	7.23951e+06	7.39648e+06	6.67284e+06	7.31538e+06	7.7527e+06	7.32343e+06	6.90223e+06	7.55003e+06	6.83632e+06	7.00718e+06	7.30582e+06	6.64264e+06	6.80539e+06	6.25231e+06	6.61378e+06	6.63762e+06	6.52603e+06	6.49233e+06	6.7224e+06	6.63131e+06	6.06948e+06	7.33456e+06	7.62245e+06	7.47653e+06	7.28829e+06	7.33441e+06	7.28712e+06	7.09018e+06	8.41042e+06	8.33698e+06	8.09757e+06	7.00212e+06	7.02756e+06	7.00215e+06	6.87249e+06	7.02758e+06
M280T34	280.264	34.364			5.53781e+06	6.16568e+06	5.75998e+06	5.29103e+06	5.60953e+06	5.72129e+06	6.16477e+06	6.19585e+06	5.52108e+06	6.71571e+06	7.33403e+06	6.30993e+06	7.45185e+06	6.81757e+06	7.5041e+06	5.67161e+06	6.89167e+06	5.88124e+06	6.69222e+06	7.75932e+06	7.02469e+06	6.03379e+06	6.30092e+06	5.95533e+06	8.78261e+06	6.08196e+06	7.57856e+06	6.58221e+06	5.58187e+06	5.84326e+06	5.81631e+06	8.28682e+06	6.12119e+06	6.26226e+06	6.12658e+06	6.75094e+06	6.2827e+06	5.83805e+06	8.22238e+06	6.29981e+06	9.89346e+06	9.89382e+06	1.01725e+07	1.0179e+07	9.95071e+06
M262T388	262.13	388.327			6.61984e+06	7.83008e+06	6.42529e+06	6.7814e+06	9.10132e+06	4.59391e+06	6.74686e+06	6.11428e+06	6.29517e+06	6.81135e+06	6.45675e+06	6.2093e+06	7.8043e+06	5.04221e+06	5.86241e+06	6.65198e+06	5.57614e+06	6.22892e+06	5.87105e+06	6.50285e+06	7.2336e+06	4.21988e+06	6.53061e+06	3.48905e+06	5.51456e+06	7.20724e+06	4.11122e+06	7.25964e+06	5.53976e+06	6.81699e+06	6.4238e+06	8.15732e+06	6.93275e+06	5.67613e+06	6.57259e+06	5.90106e+06	5.40529e+06	8.01202e+06	6.218e+06	7.77295e+06	6.39861e+06	6.01445e+06	6.75877e+06	6.50533e+06	6.18313e+06
M385T179_2	385.274	178.814			6.6641e+06	6.57471e+06	4.62245e+06	5.52399e+06	5.67843e+06	5.44167e+06	4.60633e+06	5.03898e+06	4.48109e+06	4.83285e+06	5.79427e+06	5.51603e+06	6.22933e+06	4.34445e+06	5.16758e+06	5.76824e+06	5.53769e+06	5.96317e+06	5.81777e+06	5.72421e+06	6.0903e+06	4.97089e+06	5.45931e+06	7.87665e+06	5.93912e+06	5.71147e+06	4.75335e+06	6.71127e+06	5.47853e+06	5.65645e+06	5.0901e+06	9.79993e+06	5.69553e+06	5.30716e+06	6.48319e+06	6.28602e+06	5.33259e+06	6.07368e+06	5.35154e+06	4.98965e+06	6.0194e+06	5.57129e+06	5.54942e+06	5.53509e+06	6.35678e+06
M807T86	806.569	85.9685			2.43039e+06	8.53297e+06	6.61417e+06	7.06815e+06	7.00003e+06	5.18272e+06	7.38521e+06	6.68781e+06	1.53987e+06	5.79464e+06	6.25414e+06	6.37011e+06	7.18728e+06	7.93758e+06	6.15102e+06	1.28876e+07	6.18248e+06	1.97338e+06	5.91655e+06	1.78378e+06	6.69142e+06	6.97221e+06	3.40773e+06	8.26325e+06	2.74342e+06	1.68734e+06	8.16809e+06	2.25276e+06	6.46826e+06	7.88764e+06	5.50805e+06	2.1174e+06	6.55585e+06	760781	8.24129e+06	5.08777e+06	1.58026e+06	6.43194e+06	2.40286e+06	7.00144e+06	4.1905e+06	3.78491e+06	5.50964e+06	5.31576e+06	5.51378e+06
M835T86	834.601	85.8495			7.15352e+06	7.28082e+06	7.31811e+06	3.40023e+06	5.97186e+06	6.2844e+06	4.11996e+06	3.49807e+06	4.38288e+06	4.80522e+06	5.53533e+06	1.83527e+06	1.82375e+06	7.45058e+06	6.19518e+06	3.37289e+06	2.12854e+06	3.39608e+06	5.14772e+06	5.06726e+06	5.87573e+06	7.07801e+06	8.3278e+06	7.77487e+06	1.74472e+06	2.33097e+06	8.52567e+06	4.30228e+06	7.72481e+06	5.02282e+06	2.62338e+06	3.02164e+06	1.95111e+06	3.75475e+06	5.40331e+06	5.69053e+06	1.65986e+06	5.92888e+06	3.06437e+06	3.73292e+06	3.3649e+06	5.91289e+06	5.3893e+06	5.73345e+06	5.7196e+06
M248T311_2	248.15	311.424			4.11781e+06	4.424e+06	5.98604e+06	8.17996e+06	3.70243e+06	4.25058e+06	8.01088e+06	4.34789e+06	6.76068e+06	7.59284e+06	3.67739e+06	4.38305e+06	4.11917e+06	4.3433e+06	6.35335e+06	2.14183e+06	6.51298e+06	3.02061e+06	4.42054e+06	2.58009e+06	4.00484e+06	4.37496e+06	4.53635e+06	3.29896e+06	2.37805e+06	4.21661e+06	4.29508e+06	4.38131e+06	4.17461e+06	3.32964e+06	5.97837e+06	4.23563e+06	4.46212e+06	3.46034e+06	4.53969e+06	4.4589e+06	4.28739e+06	3.95227e+06	4.26487e+06	3.77878e+06	4.00466e+06	4.30444e+06	4.49547e+06	4.33007e+06	4.426e+06
M310T34	310.311	33.714			3.68414e+06	3.85509e+06	3.56167e+06	3.38767e+06	3.57357e+06	3.43777e+06	3.80172e+06	4.36467e+06	3.34234e+06	4.19138e+06	5.67624e+06	3.82026e+06	5.00299e+06	5.87484e+06	6.18858e+06	3.78574e+06	4.32606e+06	3.76561e+06	4.42855e+06	6.38282e+06	5.30381e+06	4.51414e+06	3.71323e+06	3.96827e+06	7.10148e+06	4.16998e+06	5.00447e+06	4.00045e+06	3.81327e+06	3.97265e+06	3.12576e+06	6.87208e+06	3.94519e+06	4.22057e+06	4.00283e+06	5.33023e+06	4.39395e+06	3.49651e+06	5.95733e+06	3.38418e+06	6.38491e+06	6.52718e+06	6.21225e+06	6.45902e+06	6.3873e+06
M783T38	782.569	37.533			4.11195e+06	4.66167e+06	4.08646e+06	4.41481e+06	4.67839e+06	4.08901e+06	4.33618e+06	4.07226e+06	4.57696e+06	4.57832e+06	4.60623e+06	3.69166e+06	3.9755e+06	4.20508e+06	4.48506e+06	3.88404e+06	3.92292e+06	3.69334e+06	3.86294e+06	4.04754e+06	4.3135e+06	4.14024e+06	3.64598e+06	3.3398e+06	3.68377e+06	3.45115e+06	3.62931e+06	4.14399e+06	3.70561e+06	3.49569e+06	4.65612e+06	4.66614e+06	4.18605e+06	4.23783e+06	4.42439e+06	3.97158e+06	4.29203e+06	4.84722e+06	4.69118e+06	4.66574e+06	4.66991e+06	4.65337e+06	4.6065e+06	4.67013e+06	4.60372e+06
M385T155_2	385.272	154.72			4.58088e+06	3.73229e+06	3.52961e+06	4.09751e+06	4.358e+06	3.87701e+06	4.0538e+06	4.48088e+06	3.83076e+06	2.94778e+06	4.56069e+06	4.27235e+06	4.16252e+06	3.3217e+06	4.07635e+06	4.63891e+06	3.59541e+06	3.63896e+06	4.5252e+06	4.49436e+06	5.06089e+06	4.57001e+06	3.87519e+06	3.49615e+06	3.52832e+06	3.09107e+06	3.76435e+06	4.38379e+06	3.9484e+06	4.38507e+06	4.74548e+06	4.49141e+06	4.05279e+06	4.48653e+06	4.07837e+06	4.01004e+06	4.28246e+06	4.68373e+06	3.47171e+06	4.12123e+06	3.52805e+06	3.38303e+06	3.44946e+06	3.24592e+06	3.44659e+06
M526T154	526.292	154.172			3.70611e+06	3.60461e+06	3.24338e+06	3.51739e+06	3.28416e+06	3.3063e+06	3.01651e+06	2.63594e+06	3.01397e+06	2.47095e+06	3.79858e+06	2.7357e+06	4.07785e+06	2.46718e+06	3.76364e+06	3.86451e+06	3.20465e+06	3.92116e+06	3.95988e+06	3.89081e+06	4.78659e+06	2.69096e+06	3.38106e+06	2.89555e+06	3.23541e+06	3.4745e+06	3.14596e+06	3.56901e+06	3.33769e+06	3.554e+06	3.82318e+06	2.49691e+06	3.24111e+06	2.49337e+06	3.82404e+06	2.90223e+06	3.70368e+06	3.82462e+06	3.58391e+06	3.82838e+06	2.98078e+06	2.87481e+06	3.08569e+06	2.98121e+06	3.05765e+06
M785T136	784.583	136.439			2.92594e+06	3.32954e+06	3.36504e+06	3.50208e+06	3.34649e+06	3.96586e+06	3.80828e+06	3.84388e+06	3.76272e+06	3.5945e+06	3.83994e+06	3.64455e+06	3.43175e+06	3.15147e+06	3.60077e+06	3.00066e+06	2.6964e+06	3.80023e+06	3.06171e+06	3.06343e+06	2.7741e+06	2.99631e+06	2.3817e+06	2.5992e+06	3.22349e+06	2.39943e+06	2.66248e+06	2.54184e+06	2.51553e+06	2.48168e+06	2.71502e+06	2.6897e+06	3.64729e+06	3.12398e+06	2.99083e+06	3.99172e+06	3.09268e+06	3.87718e+06	3.20916e+06	3.31859e+06	2.96612e+06	3.08426e+06	3.09504e+06	2.95035e+06	2.99882e+06
M80T63_2	80.049	62.9725			3.28009e+06	3.33796e+06	3.10356e+06	3.3043e+06	3.31318e+06	3.16952e+06	3.28442e+06	3.33862e+06	3.25978e+06	3.27892e+06	3.15902e+06	3.0313e+06	2.98921e+06	3.03402e+06	2.98761e+06	3.32233e+06	3.10314e+06	2.94483e+06	2.99381e+06	3.19955e+06	3.17845e+06	3.88931e+06	2.98913e+06	2.92317e+06	2.93428e+06	3.16595e+06	3.03932e+06	3.14638e+06	3.34623e+06	3.12298e+06	3.45966e+06	3.0218e+06	3.14798e+06	3.22582e+06	3.02577e+06	3.1084e+06	3.00324e+06	3.59517e+06	2.99841e+06	3.2939e+06	2.99782e+06	3.16397e+06	2.97024e+06	3.09758e+06	2.99746e+06
M836T38	835.604	37.5245			2.9988e+06	2.71401e+06	2.83371e+06	2.8431e+06	2.97523e+06	2.64412e+06	2.82781e+06	2.74441e+06	2.88195e+06	2.36691e+06	3.02422e+06	2.77008e+06	3.00161e+06	2.90827e+06	2.98657e+06	3.37587e+06	3.47194e+06	2.86867e+06	3.2205e+06	3.0677e+06	3.69928e+06	2.94269e+06	3.59907e+06	3.19301e+06	3.43076e+06	3.35125e+06	3.24316e+06	3.04656e+06	3.32915e+06	3.45295e+06	3.2361e+06	3.07468e+06	3.14375e+06	3.37462e+06	3.1466e+06	2.96079e+06	3.22157e+06	2.73852e+06	3.36069e+06	2.7019e+06	3.34122e+06	3.49677e+06	3.46547e+06	3.49709e+06	3.46552e+06
M177T319	176.875	318.983			3.09526e+06	2.31505e+06	2.74306e+06	3.00549e+06	3.25447e+06	3.16139e+06	2.8509e+06	2.87007e+06	2.31332e+06	3.43074e+06	3.1392e+06	3.07982e+06	3.25268e+06	2.68153e+06	2.81056e+06	3.37789e+06	2.65216e+06	3.1767e+06	3.33359e+06	3.18213e+06	3.82434e+06	3.21131e+06	2.34561e+06	2.05366e+06	3.12473e+06	3.11998e+06	2.40827e+06	3.33939e+06	3.00176e+06	2.53323e+06	3.47636e+06	3.21842e+06	3.20145e+06	3.3283e+06	2.7459e+06	2.7532e+06	3.26657e+06	3.6498e+06	3.23466e+06	3.49451e+06	3.11286e+06	3.20257e+06	3.1449e+06	3.13234e+06	3.17212e+06
M992T185	991.672	185.129			3.30198e+06	1.81668e+06	1.85119e+06	1.89221e+06	2.11455e+06	2.95711e+06	2.06707e+06	3.36323e+06	1.8865e+06	2.00055e+06	3.14808e+06	3.64303e+06	4.14167e+06	2.40173e+06	3.15147e+06	3.38682e+06	3.18527e+06	3.34671e+06	3.26981e+06	3.77809e+06	3.7524e+06	3.25285e+06	2.86393e+06	2.66131e+06	3.81225e+06	3.25078e+06	2.38658e+06	3.29253e+06	3.5083e+06	3.56578e+06	3.45559e+06	3.15871e+06	3.19609e+06	3.05624e+06	2.75852e+06	2.87675e+06	3.21768e+06	3.3428e+06	3.18867e+06	3.40379e+06	2.93473e+06	3.02428e+06	2.94609e+06	3.01005e+06	2.94601e+06
M229T332	229.155	331.606			2.16193e+06	1.93004e+06	1.65205e+06	5.29801e+06	2.81494e+06	1.79937e+06	1.86249e+06	5.40939e+06	5.00502e+06	4.31316e+06	2.02216e+06	1.37883e+06	2.74933e+06	1.63544e+06	2.51335e+06	4.84214e+06	2.64331e+06	4.52497e+06	1.92751e+06	1.32794e+06	1.3007e+06	4.20194e+06	6.23848e+06	1.27113e+06	1.27698e+06	1.60594e+06	6.11565e+06	1.50435e+06	1.41346e+06	4.40052e+06	1.57989e+06	1.85547e+06	5.00649e+06	1.89537e+06	4.08301e+06	4.3452e+06	1.50968e+06	2.27398e+06	3.94983e+06	4.43442e+06	3.21523e+06	3.21696e+06	3.77328e+06	3.81724e+06	3.79789e+06
M761T39	760.584	39.358			2.61575e+06	2.64527e+06	2.85428e+06	3.10482e+06	3.27286e+06	3.25597e+06	2.9413e+06	3.33667e+06	3.06894e+06	3.37419e+06	3.2055e+06	2.90832e+06	2.77734e+06	2.96215e+06	3.32596e+06	2.8531e+06	2.76694e+06	2.60606e+06	2.56031e+06	2.74643e+06	3.14993e+06	2.84623e+06	2.38221e+06	2.45995e+06	2.72754e+06	2.27086e+06	2.30133e+06	2.34245e+06	2.19821e+06	2.6945e+06	2.73008e+06	2.44669e+06	3.09146e+06	2.82078e+06	2.59446e+06	2.70801e+06	2.85796e+06	3.60574e+06	2.89117e+06	2.58498e+06	2.83564e+06	2.99174e+06	2.83533e+06	2.84469e+06	2.8601e+06
M307T210	307.044	210.237			2.72274e+06	2.7989e+06	2.66999e+06	2.7473e+06	2.74592e+06	2.70548e+06	2.65209e+06	2.67091e+06	2.74027e+06	2.61686e+06	2.69247e+06	2.56288e+06	2.71287e+06	2.76402e+06	2.82132e+06	2.59255e+06	2.57562e+06	2.88609e+06	2.77137e+06	2.89408e+06	2.38208e+06	2.38892e+06	2.58594e+06	2.74489e+06	2.59152e+06	2.84828e+06	2.44125e+06	2.58263e+06	2.76498e+06	2.66493e+06	2.90658e+06	2.83409e+06	2.68049e+06	2.37799e+06	2.39039e+06	2.65993e+06	2.76438e+06	2.73703e+06	2.67139e+06	2.59972e+06	2.68922e+06	2.68833e+06	2.77215e+06	2.69735e+06	2.76946e+06
M791T130	790.573	130.121			2.88386e+06	2.69356e+06	2.6495e+06	2.71518e+06	2.75055e+06	2.72586e+06	2.63786e+06	2.90491e+06	2.89445e+06	2.76466e+06	2.78073e+06	2.80925e+06	3.24432e+06	3.13991e+06	2.90569e+06	3.46016e+06	3.48703e+06	2.97645e+06	3.46627e+06	2.94896e+06	2.64687e+06	2.37685e+06	2.29689e+06	2.72698e+06	2.84362e+06	2.67408e+06	2.41282e+06	2.72937e+06	2.26534e+06	3.05334e+06	1.96638e+06	2.32605e+06	2.09759e+06	2.11837e+06	2.60415e+06	2.16165e+06	2.39753e+06	2.11068e+06	2.2587e+06	1.86255e+06	2.46656e+06	2.44629e+06	2.4618e+06	2.46302e+06	2.45966e+06
M559T210	559.15	210.271			2.43139e+06	2.40081e+06	2.53409e+06	2.75569e+06	2.83829e+06	2.55286e+06	2.87543e+06	2.4706e+06	2.48941e+06	2.38593e+06	2.92774e+06	2.87711e+06	2.85095e+06	2.34078e+06	2.40482e+06	2.3931e+06	2.55247e+06	2.39348e+06	2.49075e+06	2.55543e+06	2.38105e+06	2.19652e+06	2.54454e+06	2.42549e+06	2.53814e+06	2.61583e+06	2.00083e+06	2.63188e+06	2.40258e+06	2.43039e+06	2.56062e+06	2.36266e+06	2.62001e+06	2.21908e+06	2.41868e+06	2.49109e+06	2.57533e+06	2.6556e+06	2.41148e+06	2.7892e+06	2.39698e+06	2.53456e+06	2.47834e+06	2.47677e+06	2.53654e+06
M480T176	480.344	176.268			2.99993e+06	1.53216e+06	1.17967e+06	1.40958e+06	1.54342e+06	2.06642e+06	1.48624e+06	2.31921e+06	1.37611e+06	1.22023e+06	2.75374e+06	2.94328e+06	3.4016e+06	2.84133e+06	2.66314e+06	3.14166e+06	3.48202e+06	2.89053e+06	3.12307e+06	2.81032e+06	2.32323e+06	2.29356e+06	2.65636e+06	2.45439e+06	3.0156e+06	2.84373e+06	2.28666e+06	2.72223e+06	2.26686e+06	2.65819e+06	2.41135e+06	2.9647e+06	2.36829e+06	2.10091e+06	3.26665e+06	2.49908e+06	2.52325e+06	2.71765e+06	2.31213e+06	2.3381e+06	2.40205e+06	2.40136e+06	2.37889e+06	2.35126e+06	2.40117e+06
M104T306	104.106	306.072			2.68362e+06	2.8984e+06	2.2236e+06	3.21954e+06	2.39629e+06	2.56118e+06	3.57436e+06	2.9245e+06	2.68697e+06	3.04897e+06	3.05284e+06	2.47744e+06	2.19152e+06	2.23393e+06	2.87583e+06	2.28461e+06	2.03704e+06	2.75791e+06	2.86431e+06	2.85894e+06	2.23181e+06	2.1766e+06	2.21456e+06	1.84568e+06	2.741e+06	1.88911e+06	1.67731e+06	2.66601e+06	2.43396e+06	1.8151e+06	2.19711e+06	2.36814e+06	2.54477e+06	1.77878e+06	2.16264e+06	2.24103e+06	2.17826e+06	2.19303e+06	2.15708e+06	2.77539e+06	2.14427e+06	2.48788e+06	2.35839e+06	2.39714e+06	2.51818e+06
M307T243	307.044	242.792			3.39891e+06	3.2632e+06	2.8337e+06	2.7513e+06	2.55345e+06	1.83637e+06	2.34796e+06	2.3691e+06	3.95815e+06	270276	1.82703e+06	1.50829e+06	2.43408e+06	2.59847e+06	2.79059e+06	1.55406e+06	2.96391e+06	2.41787e+06	1.19333e+06	2.18933e+06	2.65959e+06	3.6831e+06	2.73065e+06	201717	3.48359e+06	2.83022e+06	2.50329e+06	2.54983e+06	1.4638e+06	2.19549e+06	2.61842e+06	2.9192e+06	2.44459e+06	3.20377e+06	4.26727e+06	2.80727e+06	2.69951e+06	2.2513e+06	2.02232e+06	1.10646e+06	1.62018e+06	1.21196e+06	2.41165e+06	2.01781e+06	2.1771e+06
M283T326	283.063	325.97			1.90591e+06	2.21027e+06	1.82582e+06	1.92118e+06	2.43572e+06	1.70156e+06	2.23038e+06	1.90509e+06	1.87904e+06	2.23113e+06	2.02284e+06	1.0877e+06	1.78623e+06	1.8298e+06	1.65677e+06	2.03923e+06	2.04281e+06	2.15647e+06	2.42683e+06	1.99425e+06	2.71523e+06	2.76849e+06	2.42574e+06	2.34882e+06	2.46628e+06	2.44991e+06	2.02338e+06	2.61444e+06	2.4673e+06	2.93558e+06	2.74118e+06	2.46506e+06	2.41563e+06	2.40903e+06	2.12527e+06	1.76802e+06	2.3883e+06	2.44488e+06	2.58842e+06	2.45166e+06	2.38956e+06	2.33849e+06	2.38835e+06	2.4442e+06	2.50881e+06
M783T86	782.568	86.086			2.71681e+06	3.12553e+06	3.15275e+06	884802	863207	880190	2.95165e+06	3.07646e+06	790745	3.16584e+06	3.28341e+06	715444	2.74703e+06	1.22654e+06	2.74494e+06	877282	2.71079e+06	2.92545e+06	888052	2.63589e+06	3.35644e+06	820026	500808	1.36763e+06	1.44371e+06	2.12581e+06	1.06232e+06	688079	3.12937e+06	2.01905e+06	3.48964e+06	848212	1.27743e+06	2.78512e+06	851733	2.73647e+06	2.9095e+06	3.28396e+06	3.61458e+06	3.98737e+06	1.52508e+06	1.31715e+06	1.52407e+06	1.33479e+06	1.5252e+06
M307T223	307.044	222.92			2.15672e+06	1.71427e+06	2.10018e+06	1.96636e+06	1.98835e+06	2.05695e+06	1.90843e+06	1.988e+06	2.09736e+06	2.13075e+06	1.97435e+06	2.07849e+06	1.99801e+06	1.95628e+06	2.00073e+06	2.07359e+06	2.15846e+06	1.75918e+06	2.05172e+06	1.94071e+06	1.70125e+06	1.99636e+06	2.33507e+06	1.90472e+06	2.16896e+06	2.02857e+06	1.69494e+06	2.16137e+06	2.05911e+06	1.9078e+06	2.06952e+06	2.01288e+06	2.27535e+06	1.86366e+06	1.78058e+06	2.15796e+06	1.9826e+06	2.08863e+06	2.06832e+06	2.17406e+06	2.00612e+06	2.00731e+06	2.06612e+06	2.02871e+06	2.06364e+06
M274T64	274.272	63.831			3.0997e+06	1.20823e+06	1.11564e+06	1.19507e+06	2.24396e+06	2.40583e+06	4.16324e+06	1.37332e+06	1.0318e+06	1.2883e+06	1.64687e+06	1.41926e+06	1.48925e+06	1.87769e+06	1.62186e+06	2.10975e+06	1.38852e+06	1.92915e+06	1.19542e+06	1.66501e+06	2.29617e+06	1.87556e+06	2.01204e+06	2.25469e+06	2.68264e+06	1.13798e+06	2.07694e+06	3.49741e+06	1.03323e+06	2.32567e+06	1.63577e+06	1.4062e+06	1.5426e+06	2.14147e+06	1.38438e+06	1.66017e+06	1.21882e+06	2.17494e+06	4.05448e+06	1.75928e+06	2.17274e+06	2.39372e+06	2.18683e+06	2.17243e+06	2.17245e+06
M256T34	256.263	34.364			1.87459e+06	1.72256e+06	1.78066e+06	1.79415e+06	1.67252e+06	1.64154e+06	1.71747e+06	1.94873e+06	1.61911e+06	1.88813e+06	1.87754e+06	1.65197e+06	1.96897e+06	2.03337e+06	1.90534e+06	1.8193e+06	1.86115e+06	1.79986e+06	1.75463e+06	2.0104e+06	1.93327e+06	1.96032e+06	1.67706e+06	1.75092e+06	2.18391e+06	1.99347e+06	1.86581e+06	1.83231e+06	1.79292e+06	1.75744e+06	1.8989e+06	2.15987e+06	1.81124e+06	1.79041e+06	1.84483e+06	1.75563e+06	1.83734e+06	1.77182e+06	1.91031e+06	1.90947e+06	2.91221e+06	2.99047e+06	2.96113e+06	2.99062e+06	2.99062e+06
M1136T173_1	1135.67	173.169			1.81476e+06	1.5469e+06	1.56013e+06	1.5779e+06	1.58913e+06	2.44316e+06	1.38987e+06	1.35903e+06	1.52519e+06	1.50297e+06	1.55192e+06	1.65433e+06	3.36866e+06	1.4259e+06	2.93477e+06	1.94701e+06	1.66424e+06	1.92177e+06	1.87994e+06	1.83111e+06	1.86732e+06	1.728e+06	1.7361e+06	1.43681e+06	1.86963e+06	1.9031e+06	1.49999e+06	1.89902e+06	1.57508e+06	1.93829e+06	1.7842e+06	1.79236e+06	1.54814e+06	1.6378e+06	1.70168e+06	1.51654e+06	1.85763e+06	1.58093e+06	1.57483e+06	1.49313e+06	1.64706e+06	1.67912e+06	1.64488e+06	1.64528e+06	1.64729e+06
M210T577	210.08	576.56			2.26282e+06	1.80488e+06	2.01808e+06	1.80615e+06	598770	2.15308e+06	1.30695e+06	1.50073e+06	1.65981e+06	1.20019e+06	1.23e+06	1.88733e+06	1.85179e+06	1.94461e+06	1.13892e+06	2.20384e+06	1.28176e+06	1.95428e+06	1.37397e+06	1.94778e+06	1.43636e+06	1.31534e+06	1.68692e+06	1.82092e+06	1.5038e+06	1.35423e+06	1.7166e+06	987316	1.1869e+06	2.08874e+06	1.72572e+06	2.20697e+06	1.18058e+06	3.11952e+06	3.41098e+06	2.09067e+06	2.00509e+06	1.27192e+06	1.98913e+06	1.95767e+06	1.10375e+06	1.02731e+06	1.30733e+06	1.1735e+06	1.29467e+06
M835T60	834.598	59.929			207346	1.98874e+06	2.63534e+06	2.00321e+06	2.16744e+06	2.19613e+06	2.0319e+06	924755	2.21788e+06	1.7946e+06	2.13581e+06	2.04682e+06	1.88024e+06	2.00921e+06	2.01603e+06	2.40255e+06	207750	2.16218e+06	965903	2.12881e+06	3.13978e+06	1.8848e+06	2.1342e+06	2.75648e+06	2.20634e+06	308724	2.12967e+06	689391	2.10674e+06	2.71097e+06	2.33888e+06	2.3114e+06	1.95491e+06	904368	2.27177e+06	899074	755852	117667	138870	112774	2.07723e+06	2.08064e+06	2.07104e+06	1.97245e+06	1.12289e+06
M531T31_2	531.407	31.07			1.76626e+06	3.16647e+06	1.4134e+06	749321	2.64504e+06	2.13224e+06	1.22354e+06	1.1831e+06	2.93335e+06	1.64097e+06	1.62292e+06	1.75139e+06	2.04167e+06	3.28802e+06	1.90141e+06	1.81144e+06	1.56101e+06	1.8691e+06	1.64938e+06	1.6478e+06	1.67628e+06	1.36059e+06	374103	2.06735e+06	170259	2.34717e+06	1.44652e+06	1.07929e+06	1.97468e+06	1.84561e+06	863625	3.03248e+06	1.13096e+06	1.14776e+06	855642	1.67196e+06	2.49589e+06	2.76833e+06	812535	797602	1.77582e+06	1.81635e+06	1.74541e+06	1.77594e+06	1.79725e+06
M761T58	760.582	58.477			1.34517e+06	1.55393e+06	1.79843e+06	133991	2.25561e+06	2.44243e+06	2.03598e+06	2.15108e+06	2.21412e+06	2.68533e+06	1.91488e+06	1.51785e+06	2.00185e+06	1.92741e+06	2.40821e+06	1.7553e+06	811842	124083	1.42737e+06	1.82803e+06	1.66412e+06	1.64494e+06	1.61747e+06	1.8257e+06	1.38405e+06	1.37441e+06	1.47006e+06	1.67358e+06	1.47657e+06	1.76162e+06	1.76469e+06	1.69821e+06	1.33717e+06	1.8665e+06	1.65005e+06	2.0192e+06	2.3246e+06	1.89098e+06	1.47385e+06	1.29567e+06	1.51863e+06	1.3128e+06	1.51765e+06	901081	1.51783e+06
M361T228_2	361.274	228.09			1.31256e+06	1.64381e+06	1.66196e+06	1.70269e+06	1.97482e+06	1.48147e+06	1.88397e+06	1.69601e+06	1.85467e+06	1.61187e+06	1.39382e+06	1.45081e+06	2.06322e+06	1.21529e+06	1.98511e+06	1.70985e+06	1.72064e+06	2.1331e+06	1.69483e+06	1.73256e+06	1.88616e+06	1.37923e+06	1.33299e+06	921815	1.54443e+06	1.09368e+06	1.21885e+06	1.46466e+06	1.47258e+06	1.6737e+06	2.42199e+06	1.96537e+06	1.65807e+06	1.61995e+06	1.74044e+06	1.49975e+06	1.62913e+06	1.81628e+06	1.72529e+06	2.10547e+06	1.76089e+06	1.72526e+06	1.72549e+06	1.70818e+06	1.7083e+06
M812T133	811.602	132.953			1.77188e+06	1.43307e+06	1.68494e+06	1.62457e+06	1.52474e+06	1.6433e+06	1.18745e+06	1.44025e+06	1.76908e+06	1.32543e+06	1.69637e+06	1.46721e+06	1.8896e+06	1.97797e+06	1.62932e+06	1.76504e+06	1.74196e+06	1.42082e+06	1.46028e+06	1.75408e+06	1.43054e+06	1.56727e+06	1.53646e+06	1.43971e+06	1.53812e+06	1.4991e+06	1.42382e+06	1.34323e+06	1.54267e+06	1.26846e+06	2.13141e+06	2.24836e+06	1.81058e+06	1.82967e+06	1.53477e+06	1.65466e+06	1.42823e+06	2.24151e+06	1.8114e+06	1.94516e+06	1.55375e+06	1.55358e+06	1.56899e+06	1.55357e+06	1.48732e+06
M494T186	494.322	186.369			1.36687e+06	1.09395e+06	1.08565e+06	1.17942e+06	1.39254e+06	1.78629e+06	1.1789e+06	2.0716e+06	1.11583e+06	1.18065e+06	1.62975e+06	1.87325e+06	2.00178e+06	1.19677e+06	2.01733e+06	1.54297e+06	1.51181e+06	2.04035e+06	1.72085e+06	1.4713e+06	1.55655e+06	1.84997e+06	1.67069e+06	1.19649e+06	1.91059e+06	1.40508e+06	1.25554e+06	1.63306e+06	1.81648e+06	1.70356e+06	1.84793e+06	1.26014e+06	2.20727e+06	1.60417e+06	1.33237e+06	1.94155e+06	1.95231e+06	2.45657e+06	1.77272e+06	1.84663e+06	1.54807e+06	1.50783e+06	1.548e+06	1.58893e+06	1.54792e+06
M559T223	559.15	223.383			1.68102e+06	1.68285e+06	1.53494e+06	1.53039e+06	1.53978e+06	1.41397e+06	1.76713e+06	1.5137e+06	1.69825e+06	1.64529e+06	1.42794e+06	1.87482e+06	1.62042e+06	1.41474e+06	1.54578e+06	1.25598e+06	1.38446e+06	1.60737e+06	1.58526e+06	1.60472e+06	1.02905e+06	1.4323e+06	1.51093e+06	1.943e+06	1.55345e+06	1.56047e+06	954390	1.35211e+06	1.53338e+06	1.55357e+06	1.48594e+06	1.55443e+06	1.48383e+06	1.20809e+06	1.30513e+06	1.56e+06	1.5162e+06	1.62915e+06	1.66604e+06	1.50604e+06	1.4997e+06	1.47399e+06	1.51275e+06	1.55011e+06	1.5057e+06
M704T170	703.573	170.025			1.41094e+06	1.17895e+06	1.30218e+06	1.37077e+06	1.20217e+06	1.56376e+06	1.36185e+06	1.37213e+06	1.60117e+06	1.17386e+06	1.34089e+06	1.55554e+06	1.27032e+06	2.20235e+06	1.67121e+06	1.59071e+06	2.08355e+06	1.14771e+06	1.63078e+06	1.42822e+06	1.44604e+06	1.25581e+06	1.34757e+06	1.65444e+06	1.48837e+06	1.73601e+06	1.75614e+06	1.23295e+06	1.61368e+06	1.57396e+06	1.38475e+06	1.78358e+06	1.63384e+06	1.74197e+06	1.87027e+06	1.49658e+06	1.34042e+06	1.37181e+06	1.61892e+06	1.31145e+06	1.58493e+06	1.58492e+06	1.60962e+06	1.58518e+06	1.51201e+06
M159T196_2	159.028	195.972			1.17715e+06	1.61695e+06	1.6848e+06	1.83793e+06	1.65197e+06	1.3966e+06	1.9764e+06	1.6459e+06	1.44986e+06	1.66072e+06	1.52414e+06	2.55131e+06	1.29646e+06	2.29513e+06	1.23055e+06	1.19182e+06	1.50615e+06	1.43046e+06	1.58929e+06	1.37347e+06	1.18868e+06	1.31352e+06	1.59856e+06	1.65589e+06	1.28133e+06	1.5283e+06	1.2162e+06	1.62558e+06	1.39311e+06	1.2979e+06	1.32158e+06	1.16172e+06	1.5819e+06	991916	1.40072e+06	1.52948e+06	1.20717e+06	1.29866e+06	1.32983e+06	1.33251e+06	1.0558e+06	1.3032e+06	1.39913e+06	1.38054e+06	1.35294e+06
M480T154	480.343	154.149			1.76891e+06	855587	786047	808253	1.05084e+06	1.27117e+06	716332	1.84079e+06	637930	644149	1.9149e+06	1.75132e+06	2.07881e+06	1.36619e+06	1.39548e+06	1.91925e+06	2.20687e+06	1.77541e+06	2.16028e+06	1.80854e+06	1.66606e+06	1.41422e+06	1.2747e+06	1.24941e+06	1.77125e+06	1.56531e+06	1.34181e+06	1.63352e+06	1.44194e+06	1.78555e+06	1.35425e+06	1.6358e+06	1.38954e+06	1.48688e+06	1.7066e+06	1.35027e+06	1.52804e+06	1.602e+06	1.3613e+06	1.54659e+06	1.14435e+06	1.14402e+06	1.14389e+06	1.14427e+06	1.27022e+06
M1136T148	1135.67	148.432			1.70515e+06	1.272e+06	1.13839e+06	1.27681e+06	1.41769e+06	1.11968e+06	1.30982e+06	1.45209e+06	1.1081e+06	1.24747e+06	1.40199e+06	1.40469e+06	1.59071e+06	1.20233e+06	1.35278e+06	1.58768e+06	1.42122e+06	1.628e+06	1.66991e+06	1.50485e+06	1.83559e+06	1.60798e+06	1.5533e+06	1.26272e+06	1.67833e+06	1.52273e+06	1.37536e+06	1.83657e+06	1.64582e+06	1.5642e+06	1.68057e+06	1.62305e+06	1.37257e+06	1.48065e+06	1.53066e+06	1.26523e+06	1.43343e+06	1.34109e+06	1.34448e+06	1.55234e+06	1.17569e+06	1.1733e+06	1.16766e+06	1.1677e+06	1.20719e+06
M262T483	262.05	483.022			993736	1.71189e+06	1.76851e+06	1.58238e+06	1.69316e+06	1.84071e+06	1.78205e+06	1.52588e+06	1.40492e+06	1.60455e+06	1.44488e+06	1.36598e+06	1.43072e+06	1.57912e+06	1.26716e+06	982310	1.40441e+06	905133	1.23751e+06	1.3163e+06	1.35663e+06	1.18328e+06	1.76888e+06	1.20394e+06	1.61434e+06	1.47141e+06	1.38056e+06	1.43061e+06	1.48723e+06	1.52308e+06	1.38014e+06	1.36593e+06	1.27703e+06	1.35339e+06	1.36454e+06	1.41704e+06	1.5107e+06	1.36394e+06	1.12367e+06	1.36249e+06	918085	1.43697e+06	1.51532e+06	1.47487e+06	1.50984e+06
M246T532	246.182	531.705			1.6443e+06	1.25716e+06	1.37393e+06	924657	1.59213e+06	855770	1.39952e+06	1.0178e+06	1.12781e+06	1.48015e+06	492932	1.63003e+06	1.20669e+06	1.22333e+06	1.68775e+06	1.40457e+06	1.82314e+06	1.19078e+06	1.53155e+06	1.09542e+06	1.26213e+06	1.82198e+06	1.26936e+06	1.18765e+06	1.41748e+06	1.19394e+06	1.37784e+06	1.56341e+06	1.08681e+06	1.80643e+06	1.12335e+06	1.24477e+06	1.589e+06	1.14746e+06	1.29811e+06	1.95431e+06	1.5518e+06	1.1875e+06	1.61981e+06	1.9125e+06	1.47203e+06	1.43927e+06	1.42275e+06	1.20983e+06	1.47195e+06
M170T339_2	170.032	338.705			1.31844e+06	1.36794e+06	1.33041e+06	1.36501e+06	1.61088e+06	1.5044e+06	1.4145e+06	1.38845e+06	1.29464e+06	1.34397e+06	1.36598e+06	1.32908e+06	1.47719e+06	1.38879e+06	1.31456e+06	1.34636e+06	1.34368e+06	1.33131e+06	1.46399e+06	1.33319e+06	1.38303e+06	1.34851e+06	1.34279e+06	845820	1.26627e+06	1.34785e+06	1.07674e+06	1.3572e+06	1.39351e+06	1.47585e+06	1.40731e+06	1.33254e+06	1.37169e+06	1.34317e+06	1.2847e+06	1.28511e+06	1.34889e+06	1.28786e+06	1.39989e+06	1.39236e+06	1.30088e+06	1.38886e+06	1.31665e+06	1.31608e+06	1.38773e+06
M130T499	130.05	499.445			474018	815344	816065	1.07153e+06	1.17049e+06	649184	1.96061e+06	1.53386e+06	1.66734e+06	617061	3.01278e+06	1.12552e+06	922634	1.40954e+06	1.45356e+06	980692	3.23725e+06	772834	1.21363e+06	1.1588e+06	2.31124e+06	634611	1.16461e+06	1.87924e+06	972282	862093	780111	906740	2.07532e+06	853291	1.75834e+06	2.62751e+06	3.13253e+06	1.41796e+06	715787	1.5917e+06	836144	527056	1.51323e+06	1.09988e+06	881574	1.33936e+06	1.47558e+06	1.91434e+06	1.32731e+06
M246T573	246.182	572.586			1.29567e+06	1.23623e+06	1.26504e+06	1.316e+06	1.25535e+06	1.20415e+06	1.38822e+06	553136	1.23564e+06	593925	1.27691e+06	1.23542e+06	1.40507e+06	1.26257e+06	1.16015e+06	1.25198e+06	1.46842e+06	1.20342e+06	1.42994e+06	1.15163e+06	1.60041e+06	1.27852e+06	1.34849e+06	1.36464e+06	1.41484e+06	1.29703e+06	1.26295e+06	1.44355e+06	1.34778e+06	1.42322e+06	1.39821e+06	1.39461e+06	1.48269e+06	1.16885e+06	1.30838e+06	1.37154e+06	1.28757e+06	1.46002e+06	1.37294e+06	1.54313e+06	1.24134e+06	1.30206e+06	1.33051e+06	1.3325e+06	1.33305e+06
M415T35	415.211	35.0295			1.16371e+06	956442	938836	1.48001e+06	1.51601e+06	855771	1.50268e+06	1.04182e+06	829090	1.04502e+06	1.30559e+06	1.11636e+06	1.67247e+06	1.42658e+06	2.0257e+06	1.23204e+06	1.17803e+06	1.12931e+06	867470	1.28052e+06	1.59854e+06	1.74988e+06	863451	1.32916e+06	1.45682e+06	1.14421e+06	1.60839e+06	1.23096e+06	1.53727e+06	996847	1.50977e+06	1.50377e+06	1.06511e+06	950366	1.73902e+06	1.33094e+06	1.60001e+06	1.33899e+06	1.14134e+06	1.10357e+06	1.60752e+06	1.6066e+06	1.56612e+06	1.5453e+06	1.60615e+06
M559T254	559.15	254.165			845583	1.25998e+06	917632	1.26298e+06	1.07699e+06	1.94922e+06	1.40798e+06	2.01463e+06	624977	765802	543780	1.12438e+06	2.35905e+06	634408	479290	702080	1.00467e+06	534810	1.08468e+06	2.11387e+06	1.83608e+06	991370	2.30067e+06	1.46221e+06	1.66893e+06	1.38445e+06	676144	3.11268e+06	889507	2.02591e+06	643830	580448	1.13021e+06	1.79785e+06	678444	875662	1.58015e+06	2.4633e+06	1.54372e+06	919145	749024	1.65012e+06	1.50418e+06	1.62729e+06	1.73805e+06
M129T354	128.952	354.242			1.36896e+06	833566	866123	987897	851109	1.09051e+06	1.41662e+06	1.5014e+06	952886	926812	1.19306e+06	1.1586e+06	886859	1.4783e+06	1.23839e+06	977460	1.42103e+06	1.13089e+06	1.11916e+06	1.15535e+06	1.15963e+06	1.40627e+06	1.2042e+06	2.60337e+06	1.34384e+06	1.08713e+06	2.67272e+06	1.21608e+06	1.19436e+06	999050	1.36772e+06	1.40062e+06	1.15085e+06	1.52763e+06	1.57744e+06	1.57274e+06	1.08427e+06	1.19108e+06	1.5171e+06	1.33186e+06	1.36374e+06	1.36373e+06	1.28131e+06	1.36391e+06	1.26917e+06
M559T238	559.15	238.357			844227	1.24567e+06	1.47368e+06	1.25743e+06	1.47487e+06	1.27273e+06	1.50366e+06	1.30898e+06	718434	891170	1.36363e+06	1.93677e+06	1.43493e+06	1.02253e+06	1.24052e+06	607046	1.49381e+06	1.32511e+06	1.61174e+06	1.27802e+06	925740	743680	1.56534e+06	1.22257e+06	1.26264e+06	1.4944e+06	626805	1.39117e+06	1.48023e+06	1.3104e+06	1.3536e+06	1.28075e+06	1.82246e+06	1.06635e+06	1.61276e+06	1.17341e+06	1.19111e+06	1.27513e+06	1.26194e+06	1.5506e+06	1.30294e+06	1.21242e+06	1.32802e+06	1.29858e+06	1.39343e+06
M261T403	261.145	403.207			844589	852449	814593	742871	826191	676863	983864	771084	792408	977106	1.09725e+06	970489	949733	804547	972195	879289	1.12752e+06	972340	845186	731073	1.62534e+06	1.58597e+06	1.92256e+06	803938	1.28428e+06	1.71051e+06	1.24923e+06	1.45168e+06	1.8139e+06	1.39478e+06	1.79936e+06	1.59584e+06	2.08157e+06	1.59729e+06	1.6999e+06	1.60547e+06	2.17556e+06	1.9742e+06	1.97348e+06	1.79346e+06	1.22394e+06	1.22364e+06	1.24703e+06	1.23524e+06	1.247e+06
M159T210	159.027	210.238			3.06177e+06	1.10859e+06	1.13879e+06	982395	1.10363e+06	1.10924e+06	1.07818e+06	1.06705e+06	934497	969514	919215	1.12955e+06	1.16737e+06	874022	1.03485e+06	2.52001e+06	1.0239e+06	1.39615e+06	1.05153e+06	976197	2.06756e+06	808022	986291	933186	899363	1.01934e+06	828955	906157	1.13422e+06	594045	1.27415e+06	2.9334e+06	950103	776560	923348	1.02537e+06	2.78708e+06	915302	2.9704e+06	1.14821e+06	850386	907585	984692	983954	1.00235e+06
M248T379	248.113	379.482			1.19899e+06	1.25918e+06	1.08864e+06	943644	1.41289e+06	618062	1.02021e+06	1.02513e+06	958601	1.20945e+06	1.27785e+06	1.13408e+06	1.17459e+06	1.19881e+06	1.15679e+06	1.50873e+06	1.09537e+06	1.18196e+06	1.19914e+06	1.41453e+06	1.38904e+06	1.69554e+06	1.48724e+06	1.09462e+06	1.31566e+06	1.19907e+06	1.12869e+06	1.29316e+06	1.70972e+06	1.6589e+06	1.39879e+06	1.16499e+06	1.12122e+06	1.25728e+06	1.17443e+06	1.17074e+06	1.5699e+06	1.50322e+06	1.4188e+06	1.40609e+06	1.24635e+06	1.18175e+06	1.18762e+06	1.20315e+06	1.18764e+06
M1020T182	1019.7	181.726			1.29094e+06	751337	606906	714781	963510	1.11336e+06	708213	1.46457e+06	679598	831892	1.49736e+06	1.58042e+06	1.3121e+06	1.09193e+06	1.26107e+06	1.55868e+06	1.50206e+06	1.29188e+06	1.54323e+06	1.39575e+06	1.82938e+06	1.52406e+06	1.36851e+06	1.25531e+06	1.31396e+06	1.28869e+06	925071	1.45432e+06	1.22381e+06	1.27035e+06	1.25771e+06	1.20081e+06	1.17159e+06	1.20352e+06	1.07361e+06	1.24726e+06	1.19552e+06	1.38808e+06	1.64841e+06	1.74583e+06	1.23453e+06	1.19773e+06	1.20678e+06	1.26036e+06	1.19764e+06
M251T289	251.036	289.061			1.24857e+06	1.30191e+06	1.30025e+06	1.26648e+06	1.40145e+06	1.17316e+06	1.28724e+06	1.19854e+06	1.27868e+06	1.27963e+06	1.35187e+06	1.25672e+06	1.38198e+06	1.17188e+06	1.21616e+06	1.18585e+06	1.22585e+06	1.26795e+06	1.24862e+06	1.15404e+06	1.26654e+06	1.15493e+06	1.2204e+06	854221	1.25763e+06	1.18605e+06	957317	1.22331e+06	1.23867e+06	1.28293e+06	1.21443e+06	1.19409e+06	1.19605e+06	1.11311e+06	1.06786e+06	1.13076e+06	1.26131e+06	1.31619e+06	1.19183e+06	1.37782e+06	1.23723e+06	1.21028e+06	1.24747e+06	1.31384e+06	1.2375e+06
M200T344	200.068	344.382			1.20543e+06	1.21248e+06	1.24714e+06	1.28109e+06	1.47708e+06	1.2818e+06	1.1325e+06	1.06566e+06	1.16821e+06	1.37301e+06	1.24666e+06	1.34306e+06	1.29579e+06	981256	1.1377e+06	1.15809e+06	1.11585e+06	1.12387e+06	1.26913e+06	1.10785e+06	1.32184e+06	1.11173e+06	1.09316e+06	818067	1.28498e+06	1.10528e+06	972867	1.11889e+06	1.18012e+06	1.44649e+06	1.14383e+06	1.15205e+06	1.18259e+06	1.00917e+06	1.10481e+06	1.11993e+06	1.21197e+06	1.17404e+06	1.12244e+06	1.22988e+06	1.06799e+06	1.15465e+06	1.15494e+06	1.21913e+06	1.17881e+06
M478T190	478.292	190.108			1.35022e+06	909600	833337	878720	953873	1.35917e+06	641769	1.36183e+06	783893	809143	1.66296e+06	1.38732e+06	1.4401e+06	1.12698e+06	1.56758e+06	1.39041e+06	1.07781e+06	1.61586e+06	1.30794e+06	1.43107e+06	1.13282e+06	1.15452e+06	1.03202e+06	836127	1.03701e+06	1.07261e+06	731931	943937	1.01346e+06	1.0585e+06	1.10841e+06	1.21997e+06	1.34697e+06	1.19519e+06	1.20668e+06	1.17385e+06	1.56353e+06	1.4967e+06	1.44531e+06	1.42283e+06	1.21336e+06	1.21509e+06	1.21334e+06	1.16468e+06	1.21325e+06
M184T348_2	184.093	347.728			1.22207e+06	1.11458e+06	1.05308e+06	1.24325e+06	1.19375e+06	1.06039e+06	1.21368e+06	1.18505e+06	1.28926e+06	1.2323e+06	1.31552e+06	1.26493e+06	1.08467e+06	1.15548e+06	1.18661e+06	940593	1.18018e+06	1.12435e+06	1.10381e+06	1.1324e+06	1.3238e+06	1.19592e+06	1.12375e+06	1.22594e+06	1.13092e+06	986077	1.53193e+06	1.18546e+06	1.2012e+06	1.04473e+06	1.19917e+06	1.17877e+06	999107	1.25559e+06	1.1348e+06	1.2083e+06	1.15848e+06	1.16423e+06	1.22042e+06	1.25396e+06	1.23393e+06	1.23424e+06	1.2042e+06	1.1691e+06	1.23531e+06
M786T137	785.587	137.026			1.01718e+06	1.19721e+06	1.39783e+06	1.42947e+06	1.22821e+06	1.30923e+06	1.23238e+06	1.23763e+06	1.65078e+06	1.38625e+06	1.24856e+06	1.15217e+06	1.12982e+06	1.10616e+06	1.34546e+06	1.3323e+06	981955	1.22844e+06	1.24734e+06	1.13646e+06	1.03646e+06	1.26819e+06	881009	1.01571e+06	989146	874132	878051	927130	981363	959098	1.16279e+06	1.11597e+06	1.38861e+06	1.14688e+06	1.04447e+06	1.2266e+06	1.10849e+06	1.4342e+06	1.22117e+06	1.16424e+06	1.07997e+06	1.08e+06	1.07229e+06	1.06002e+06	1.09463e+06
M357T392	357.213	391.613			518745	580140	620604	605917	791096	553451	526804	411522	577926	385263	677499	477655	560253	661372	520361	694292	892811	522244	710953	452612	1.4373e+06	1.65129e+06	1.9424e+06	602580	924654	1.7337e+06	1.48083e+06	995175	2.32298e+06	1.5092e+06	2.34439e+06	1.97102e+06	2.31146e+06	2.39813e+06	1.61415e+06	1.81586e+06	1.46492e+06	1.56711e+06	2.59646e+06	2.12722e+06	1.18998e+06	1.08584e+06	1.15815e+06	1.16915e+06	1.15851e+06
M210T464	210.08	463.817			754645	1.20285e+06	1.07664e+06	943562	1.5043e+06	1.53874e+06	1.47277e+06	1.5776e+06	1.47305e+06	601940	910506	1.8242e+06	946035	1.52221e+06	949239	772855	1.62028e+06	1.49004e+06	1.29912e+06	1.12595e+06	780010	1.87504e+06	1.04199e+06	893927	848887	1.01171e+06	1.28875e+06	1.25428e+06	1.01137e+06	1.732e+06	1.5576e+06	1.59653e+06	883460	651569	707973	1.00974e+06	797179	1.49515e+06	663572	606186	1.98081e+06	1.38279e+06	1.52406e+06	1.39985e+06	1.13018e+06
M464T181	464.311	180.773			607775	880994	802726	346181	960838	1.59129e+06	357023	1.61191e+06	835625	353409	787956	1.58368e+06	1.78028e+06	1.51865e+06	1.79325e+06	1.78483e+06	797624	739466	710400	753381	1.38404e+06	1.59607e+06	1.58851e+06	1.39272e+06	722287	1.65536e+06	511955	848750	1.53874e+06	619319	1.78941e+06	1.81023e+06	715876	661088	755196	1.75768e+06	1.72303e+06	841162	1.73188e+06	1.97395e+06	1.49196e+06	1.49189e+06	1.49223e+06	762464	1.49122e+06
M426T162	426.356	161.992			789058	1.38169e+06	1.39054e+06	1.12238e+06	742065	901398	920608	504377	1.18305e+06	1.18867e+06	2.57933e+06	784711	482399	1.92875e+06	2.51065e+06	2.01312e+06	347021	1.57082e+06	449007	532951	1.44811e+06	2.76381e+06	2.72835e+06	471921	617959	444721	594047	1.62735e+06	1.26259e+06	585728	570437	354023	575502	1.03758e+06	527715	1.24281e+06	2.23195e+06	1.50818e+06	1.24098e+06	1.03283e+06	902697	987063	919728	902726	891418
M837T38	836.609	37.5245			1.07358e+06	1.03508e+06	1.1015e+06	1.07695e+06	1.01862e+06	1.03075e+06	1.03443e+06	1.07415e+06	1.07808e+06	948989	1.1513e+06	1.07484e+06	1.09743e+06	1.10264e+06	1.1592e+06	1.26774e+06	1.18068e+06	1.0111e+06	1.14343e+06	1.1671e+06	1.37855e+06	1.11569e+06	1.18078e+06	1.15791e+06	1.22046e+06	1.22511e+06	1.16024e+06	1.16143e+06	1.1774e+06	1.24891e+06	1.23195e+06	1.27531e+06	1.14155e+06	1.37169e+06	1.20403e+06	1.05997e+06	1.1743e+06	1.26212e+06	1.14648e+06	1.17199e+06	1.23685e+06	1.26744e+06	1.24975e+06	1.26747e+06	1.26757e+06
M210T502	210.08	502.092			325695	411881	515991	759306	693536	434071	590309	884456	359748	2.95982e+06	1.77676e+06	518933	634890	974037	1.76426e+06	476325	870113	1.39524e+06	1.42173e+06	3.3459e+06	974120	960301	513722	668801	1.45607e+06	1.33732e+06	1.07e+06	3.65506e+06	912489	1.22098e+06	1.58447e+06	1.01302e+06	1.40352e+06	408267	2.14789e+06	408276	1.74733e+06	1.00619e+06	1.10113e+06	706005	1.10632e+06	1.29416e+06	1.1581e+06	1.4973e+06	1.30966e+06
M836T60	835.6	60.236			1.1253e+06	1.228e+06	1.16837e+06	1.10785e+06	1.04917e+06	1.0033e+06	954520	867242	1.07075e+06	943866	1.1779e+06	1.2289e+06	951423	986380	1.1328e+06	1.10926e+06	1.09253e+06	1.03653e+06	1.14336e+06	1.25084e+06	1.54891e+06	1.11132e+06	1.18875e+06	1.14981e+06	1.0439e+06	1.13912e+06	1.21083e+06	1.19642e+06	1.20292e+06	1.31756e+06	1.01641e+06	1.19392e+06	1.05062e+06	1.26956e+06	1.12086e+06	973828	1.06113e+06	962149	1.10596e+06	921421	1.15933e+06	1.07734e+06	1.07703e+06	1.16359e+06	1.07663e+06
M323T347	323.216	347.469			1.22707e+06	1.16128e+06	1.05115e+06	1.18582e+06	1.31279e+06	892132	1.15508e+06	1.0742e+06	1.1724e+06	1.36762e+06	1.15085e+06	1.05767e+06	1.08519e+06	992422	1.08654e+06	940870	986460	1.1242e+06	962314	1.14247e+06	1.23947e+06	1.10248e+06	978054	881621	1.09311e+06	954028	1.04062e+06	1.18452e+06	1.0557e+06	1.1271e+06	1.11606e+06	1.12964e+06	906661	1.14883e+06	962384	1.07488e+06	1.16143e+06	1.19005e+06	1.19619e+06	1.36639e+06	1.18751e+06	1.13896e+06	1.152e+06	1.12291e+06	1.14999e+06
M377T338	377.013	338.112			1.09817e+06	1.11856e+06	1.0864e+06	1.08122e+06	1.25752e+06	1.2293e+06	1.06453e+06	1.05943e+06	1.08522e+06	1.09564e+06	1.09488e+06	1.1155e+06	1.09061e+06	1.0746e+06	1.09999e+06	1.04439e+06	1.05245e+06	1.10828e+06	1.17168e+06	1.09175e+06	1.05188e+06	1.11647e+06	1.08627e+06	715722	1.10505e+06	1.11768e+06	969454	1.13402e+06	1.08022e+06	1.21166e+06	1.05741e+06	1.10049e+06	1.09214e+06	1.08161e+06	1.12096e+06	1.10873e+06	1.09062e+06	1.09551e+06	1.06711e+06	1.1181e+06	1.00694e+06	1.0927e+06	1.12122e+06	1.08885e+06	1.11905e+06
M386T154	386.275	154.166			986789	969937	904383	1.05508e+06	1.1408e+06	1.02007e+06	1.03297e+06	1.14654e+06	812082	954175	1.21052e+06	1.11547e+06	1.21764e+06	883908	1.0716e+06	1.19177e+06	1.06841e+06	920768	1.13929e+06	949885	1.32757e+06	1.20375e+06	1.01966e+06	905520	1.18575e+06	798478	965834	1.12158e+06	1.07522e+06	1.12669e+06	898929	901341	1.00759e+06	1.19898e+06	1.04473e+06	1.04806e+06	1.09931e+06	831382	1.06642e+06	1.187e+06	960095	924473	842226	912387	923739
M1016T184	1015.67	184.496			1.09158e+06	871859	807719	866197	964420	1.1468e+06	717220	1.09368e+06	858193	770344	1.33802e+06	1.30282e+06	1.3898e+06	915778	1.37201e+06	1.12022e+06	1.02043e+06	1.21711e+06	1.32947e+06	1.20073e+06	1.1442e+06	1.17852e+06	824646	869740	1.02239e+06	915646	758221	923281	895421	1.09343e+06	900446	942589	1.03714e+06	1.02976e+06	1.07628e+06	1.00804e+06	1.20643e+06	1.26429e+06	1.02458e+06	1.07069e+06	1.05389e+06	1.01893e+06	1.01892e+06	1.01888e+06	1.02964e+06
M527T155	527.294	154.716			1.25963e+06	1.00684e+06	995183	1.11886e+06	1.11852e+06	988176	775649	1.10561e+06	980806	721035	1.15093e+06	851523	1.18024e+06	976440	1.12261e+06	1.23025e+06	933597	1.18098e+06	1.16925e+06	1.15204e+06	1.41883e+06	872625	1.05553e+06	909154	962350	970890	982064	834106	1.0846e+06	1.04201e+06	867308	1.10598e+06	1.02242e+06	1.13932e+06	779148	950543	855407	1.13424e+06	1.09444e+06	1.22824e+06	968892	925333	958597	923419	965907
M812T86	811.603	85.611			1.1534e+06	1.10933e+06	725335	751971	1.20973e+06	1.30368e+06	1.09035e+06	1.05498e+06	1.10372e+06	389872	1.0705e+06	393311	950756	1.20595e+06	935990	936819	1.07509e+06	1.21973e+06	878746	1.20592e+06	1.0496e+06	608851	1.15809e+06	1.25686e+06	1.10421e+06	1.24248e+06	1.00863e+06	580859	1.01868e+06	713144	869671	1.67822e+06	1.28096e+06	1.16643e+06	521062	1.49589e+06	1.22591e+06	1.76831e+06	716689	652388	811950	1.05446e+06	977621	1.03234e+06	893914
M251T603	250.987	602.996			723149	966366	996725	1.66875e+06	434482	1.50242e+06	403599	1.13702e+06	1.05188e+06	473302	1.96203e+06	441455	1.40065e+06	1.92072e+06	369655	902609	2.18364e+06	1.05341e+06	2.10115e+06	934417	1.41731e+06	961837	684692	394524	952620	377154	1.3568e+06	368398	2.11683e+06	506616	867262	1.21357e+06	2.12403e+06	376851	629251	809111	328383	492815	1.00952e+06	1.07591e+06	776602	339015	622531	854211	862032
M429T32	429.372	31.711			1.18555e+06	936193	1.15794e+06	898291	887847	968045	649317	710751	980709	946738	997334	999151	1.01674e+06	1.36228e+06	924272	1.30315e+06	1.31827e+06	1.01943e+06	1.15803e+06	1.00759e+06	1.07439e+06	971844	973017	909935	1.2789e+06	1.07784e+06	918913	966303	732860	660180	805436	783164	775693	823059	820444	856906	1.10756e+06	1.15581e+06	931570	955009	900742	900840	907680	916572	916719
M812T38_2	811.602	37.549			915005	854005	858014	941315	928522	896763	762760	805849	879543	809126	1.04579e+06	897306	938791	1.18157e+06	968532	927569	1.12269e+06	861995	904131	997280	921401	811585	993276	799193	844831	899114	845041	909867	936986	791770	1.24069e+06	1.24331e+06	1.01902e+06	1.18715e+06	970359	923686	875193	1.20073e+06	1.16149e+06	1.20209e+06	999934	1.00492e+06	999972	999959	1.00512e+06
M578T75	577.517	75.3445			831477	1.14289e+06	1.17443e+06	1.17462e+06	1.00514e+06	1.03119e+06	1.03374e+06	852984	1.0469e+06	1.13575e+06	950701	907864	850430	1.01544e+06	1.14511e+06	1.0629e+06	999335	881965	848958	940877	935038	916870	864468	804645	827068	764023	877147	753765	962435	945427	888281	881458	926624	1.15669e+06	954767	887195	929466	1.04521e+06	942690	870868	1.31892e+06	1.36303e+06	1.39247e+06	1.35984e+06	1.36296e+06
M454T159	454.387	159.302			619398	772790	914840	1.01512e+06	188316	729505	1.14768e+06	236596	1.26658e+06	1.64018e+06	1.55326e+06	250453	26703.1	1.67688e+06	3.31344e+06	951779	166163	438126	149800	135994	1.51837e+06	3.42688e+06	3.0445e+06	587180	423486	283596	624505	1.37111e+06	1.39149e+06	346312	266428	135667	409619	599364	425058	1.82991e+06	1.40443e+06	794628	1.18852e+06	778222	849373	754072	753843	753614	772004
M590T147	590.319	147.212			1.06449e+06	833809	785007	856544	923677	805291	863699	883372	855384	839138	874924	900825	1.02712e+06	808866	873256	1.04989e+06	927115	912326	1.03217e+06	932765	1.01974e+06	1.07285e+06	859366	1.11701e+06	1.70921e+06	916602	1.01049e+06	1.00459e+06	994882	940065	993462	994061	877792	950502	996148	866269	957461	864848	881683	928946	1.5727e+06	1.56425e+06	1.57269e+06	1.52528e+06	1.60159e+06
M791T38	790.572	37.507			1.02913e+06	930290	897350	912828	957916	946204	912523	928316	1.00045e+06	940015	1.07393e+06	1.02638e+06	1.14333e+06	1.13983e+06	1.08031e+06	1.20652e+06	1.1309e+06	1.05954e+06	1.2587e+06	1.14146e+06	1.00035e+06	829157	937995	874392	1.00927e+06	874305	793147	957984	840133	1.02876e+06	747825	828494	785410	762448	911612	810128	787836	784133	817192	701010	903108	907914	918278	973507	915511
M1048T181	1047.73	181.375			1.06696e+06	496356	408326	529770	538029	877274	568680	785239	527426	453576	989649	925230	964095	1.03127e+06	893514	1.03135e+06	953964	1.03792e+06	947658	1.12058e+06	1.01778e+06	948844	916676	778625	1.00336e+06	1.18762e+06	756073	898320	970200	964643	1.21093e+06	1.2105e+06	994128	1.24079e+06	846536	903527	970843	1.40156e+06	1.15213e+06	1.22454e+06	866851	868183	890827	841234	860134
M296T378	296.065	378.128			595873	451279	327182	414238	602359	410049	510306	781579	375375	525420	860392	1.23881e+06	1.04514e+06	596957	674017	911795	851515	1.02353e+06	1.21211e+06	1.14116e+06	740389	996883	716194	639341	1.04845e+06	1.14971e+06	600801	1.25598e+06	787615	967498	1.00696e+06	1.01377e+06	1.75782e+06	1.20633e+06	1.21171e+06	1.24638e+06	1.15148e+06	1.34777e+06	1.13096e+06	1.41233e+06	843792	867128	867712	880086	898834
M136T347	136.047	346.69			1.029e+06	815261	735250	862329	911225	839405	917695	862319	875215	810240	858870	904359	848241	884948	888108	896071	914957	850605	848742	828883	1.03945e+06	1.01477e+06	879662	889177	828318	929539	1.06114e+06	793570	1.00418e+06	756996	949334	900988	790955	979836	932982	999157	870432	870096	961411	925691	934519	898544	957381	886996	898624
M783T61	782.566	60.502			87756.2	370132	1.0165e+06	946205	1.00513e+06	1.0545e+06	1.00355e+06	925799	1.07809e+06	1.04205e+06	895945	826085	808421	919644	280969	961185	809360	981928	880034	988656	949333	908622	942427	823425	784486	802622	825284	789032	824409	687725	979411	1.00283e+06	1.0387e+06	213490	943669	927198	1.08947e+06	1.10096e+06	938534	1.11139e+06	983802	995950	991017	995794	981373
M600T160	599.501	160.435			982597	1.17306e+06	1.36937e+06	1.03847e+06	748765	994768	799398	681694	1.08871e+06	764372	1.05316e+06	846488	896131	1.143e+06	1.13339e+06	1.24223e+06	807126	761501	805652	989649	824759	759912	1.02185e+06	809856	843061	866147	596972	631953	850284	948555	674718	769111	605567	726080	682636	596000	845679	604454	705291	526033	670963	672657	670851	663445	663411
M241T297	241.153	296.534			640390	581244	789432	863608	625925	868483	710773	882102	740757	1.11765e+06	649722	881340	702631	1.75353e+06	965125	605151	1.47463e+06	793815	1.20891e+06	738164	635065	611592	672216	644263	1.08982e+06	683319	637149	1.16718e+06	837859	764084	988462	924647	731314	762078	684094	866325	868486	1.01059e+06	806767	1.07691e+06	852879	836114	853986	852003	844859
M88T91	88.0753	91.2415			1.08401e+06	486515	797804	459406	1.33613e+06	1.43656e+06	1.56379e+06	650165	1.71336e+06	574094	1.36272e+06	528520	608746	1.24887e+06	400221	992195	1.071e+06	348735	402035	1.40842e+06	2.00541e+06	2.09214e+06	416093	850481	373934	1.39496e+06	699491	406728	632020	445002	438993	547316	656773	343885	470895	995906	754587	824977	347741	370061	526201	326455	465951	333002	277462
M159T251	159.027	251.459			770389	1.00324e+06	775581	598741	885904	838039	848996	856361	243914	931165	1.19009e+06	1.38777e+06	914013	1.24635e+06	292837	713211	818897	827685	853648	1.00296e+06	696796	798095	903356	735879	804979	1.09628e+06	730262	1.15032e+06	844033	806465	866632	768045	910166	734663	168283	827577	756784	983238	809804	929564	753170	797526	819409	820724	841869
M245T329	245.107	329.409			739484	878407	868197	701057	656371	610718	948845	916664	725480	610473	733425	319226	572452	930489	698009	653055	895948	647751	816021	734364	746932	1.0051e+06	895776	1.57752e+06	896342	891340	1.29045e+06	869856	922365	953775	879940	925206	832401	987534	815658	894402	873815	700888	967895	628291	846653	850536	888405	905380	920152
M307T307_1	307.043	307.217			767222	893324	824342	854935	778657	840294	822594	829149	796435	835662	844609	819031	962327	790971	777569	646129	916553	826352	861509	912171	630023	660146	841336	860304	803403	833335	734729	857805	873714	828595	842371	856418	868619	862046	812812	850799	805620	893567	863494	881567	674161	794441	834594	794933	838245
M760T60	759.57	60.103			671369	977622	1.0843e+06	1.0548e+06	1.12671e+06	1.26545e+06	902561	1.07929e+06	931157	1.13816e+06	889161	743652	678951	655485	1.05598e+06	737349	578336	736452	790440	790541	304115	913840	779524	797084	767253	728212	805199	666751	673952	666560	680905	710168	801214	738638	666452	798069	1.02987e+06	776806	985943	651323	748456	463282	740323	742476	738999
M210T434_2	210.08	433.607			687298	791493	924055	867417	631430	926241	840931	769370	767829	829838	769329	791954	791406	839762	747185	835508	794534	864431	816803	873920	761803	739864	894537	695663	953633	890540	756885	801214	804767	776105	790241	852118	759976	784219	856202	864652	798625	824872	934537	758396	738785	740388	814395	794831	749468
M652T87	651.533	86.852			1.09911e+06	873617	1.28382e+06	499515	509337	579095	566175	768493	1.16016e+06	1.00325e+06	777229	802340	934033	676083	815474	1.09361e+06	626962	670163	539219	806980	844079	1.26074e+06	1.06713e+06	1.05268e+06	941219	1.06083e+06	693530	717787	488870	821981	650172	467500	511387	835986	850231	416429	934362	543949	614666	1.3196e+06	814115	949737	914073	915779	795947
M280T379	280.091	379.305			549137	326850	256434	316417	436943	329751	458735	767702	324481	353919	830355	989200	772161	692374	620509	673647	930538	834739	1.02326e+06	911033	597189	838229	708501	1.04802e+06	868661	919644	895892	1.12458e+06	735723	693876	877363	914130	1.29273e+06	1.06774e+06	1.41851e+06	1.21177e+06	814404	1.0871e+06	1.1458e+06	1.30649e+06	797217	787805	820426	818703	799460
M315T433	315.08	433.007			720600	790616	719562	820902	1.00488e+06	874161	736527	745126	578716	777431	763381	794997	1.08029e+06	735324	747515	723650	837203	768063	1.04015e+06	955786	683304	640407	764678	309603	917416	1.07712e+06	538896	936287	818373	1.05386e+06	756291	814686	830839	695973	558940	771007	779872	841060	762720	1.07405e+06	702762	842368	888296	847098	898322
M807T61	806.566	60.74			769664	1.96169e+06	721083	644573	680784	678263	750011	695247	754572	688671	686378	1.89598e+06	648572	607640	1.57983e+06	620134	770602	341863	647969	656639	2.51001e+06	584816	735940	703768	774548	705012	674764	196210	583529	708570	710609	662105	611900	691251	838290	429832	682902	692836	597008	654191	680734	680413	623750	717225	659444
M510T183	510.353	183.21			774429	543919	537834	452196	532892	651386	506730	716847	494980	881123	835489	908275	869092	618637	1.00393e+06	954720	747935	883507	1.08576e+06	882626	868737	818805	848389	741913	939831	807534	626611	834536	769782	853933	821668	701012	901273	863474	773287	741755	798518	770864	817490	791787	780498	797015	1.04248e+06	776729	778448
M110T511	110.071	510.815			161516	143117	1.11191e+06	1.17814e+06	280541	1.07078e+06	1.24609e+06	729661	168595	989394	1.01285e+06	1.2105e+06	1.07394e+06	334282	543126	408351	348178	1.1052e+06	1.25798e+06	1.17496e+06	424935	410779	979726	841590	627099	914441	1.00641e+06	991765	605234	956087	1.01102e+06	643591	1.01309e+06	231534	987805	800332	675637	169396	467733	1.03235e+06	405402	921794	475236	637852	558445
M652T123	651.533	122.943			354453	791264	1.08155e+06	476963	594095	694650	433350	865394	918389	852514	1.09507e+06	815274	840967	613175	714699	1.06455e+06	168951	699952	1.0475e+06	661306	1.21232e+06	532528	742494	865322	1.38127e+06	705227	631558	542657	1.00129e+06	1.1641e+06	656364	741442	578368	704142	533613	764672	418143	986206	664315	553767	580450	603994	579752	540762	334648
M78T63	78.0329	62.982			741445	779570	771308	749071	854027	763431	691767	756686	723451	768230	791286	686952	764315	740738	740249	696764	787511	712382	657652	748302	819541	785132	776537	672265	741158	741270	760984	721168	733161	741486	781927	732996	727084	727644	738200	826174	794028	875256	739669	722094	709746	694672	694655	699432	683832
M88T620	88.0755	619.929			608483	1.00796e+06	914744	810644	734798	756657	806591	723676	848514	610911	797015	673662	719939	560510	873625	998143	647371	1.04119e+06	530959	718864	815507	885365	742353	528882	919088	144171	445622	611327	868335	757423	651068	811699	762655	657063	951701	623536	892124	1.0871e+06	117857	385706	879927	742718	869366	869806	828423
M145T298	145.048	297.849			659676	767215	694236	685206	828524	745450	629231	672789	611858	660234	801593	792053	821837	770059	726266	944308	640639	825829	705866	785731	871715	821682	752480	485880	696376	728727	582433	593061	762462	759056	770889	585182	686524	630859	583672	690337	714397	885547	678668	653941	737030	702833	737050	741229	741212
M438T182	438.296	181.661			751254	422704	380736	476786	494318	652765	452054	771087	433166	447625	746434	771173	870120	684609	828939	853877	862258	862983	845144	907110	616682	699615	596928	610766	754077	689467	562622	828047	681419	776113	773118	774455	794522	748766	787068	771814	779162	867905	757368	882770	677441	679931	677866	683104	685175
M494T167	494.322	166.672			716317	468563	454607	552381	596354	881256	559315	1.00997e+06	443011	514918	701609	783510	842037	518096	759036	718642	684126	818043	737257	666077	706029	822720	701502	549372	860555	641600	635725	697211	761338	725769	770653	605173	937032	682738	663596	753190	801380	973433	728341	649412	706194	706201	711638	676171	725079
M502T180	502.29	180.186			476348	1.27761e+06	1.25537e+06	614232	640150	1.28931e+06	1.24339e+06	532443	658846	600713	576793	1.28959e+06	509510	437707	572918	566743	476558	593925	1.01617e+06	595540	465238	519419	1.2784e+06	399387	498018	453812	414215	519940	529750	466695	707101	661361	605862	1.43231e+06	551071	535264	632477	691188	628715	834011	600892	579154	575748	575792	575752
M424T164	424.34	163.649			500267	1.21577e+06	1.48403e+06	1.04408e+06	690053	455075	699177	339990	1.24676e+06	1.25141e+06	997696	541429	436055	1.17623e+06	1.20618e+06	958226	334925	645177	443445	469542	625385	961341	648053	304064	426925	374633	461564	976389	861100	374899	480561	328979	383076	521954	380293	558218	976424	546049	917719	571749	545724	552531	535784	541756	544036
M241T366	241.154	365.998			517502	501963	604366	737761	558697	722781	600904	675578	567491	958327	550125	876080	549534	1.54574e+06	755529	587107	1.11106e+06	721089	937595	681908	630592	474442	610947	372117	862260	546887	379383	861472	645363	640972	787900	715069	541844	589385	512947	649088	735683	888733	608121	826866	686763	686781	681778	684197	658161
M624T138	623.501	137.989			874712	655380	871087	687361	586515	612617	768765	518210	707582	554257	788356	569738	554497	575533	610119	596184	675336	726138	748661	581010	834549	579371	982781	862817	799459	676454	878345	780244	721996	873208	847452	698107	606142	645365	673613	544338	558228	578270	622987	569867	851417	851274	951477	842566	870784
M1112T174	1111.67	173.778			651062	717199	611499	681333	710148	585749	618229	558935	688441	639119	712110	647796	788001	586783	706566	726997	635337	799557	708451	716021	631784	649942	611529	515995	627789	696494	538572	719967	593514	576286	870974	871259	711522	764112	748829	631819	695725	838781	832112	888890	643987	621625	621589	621567	627739
M762T60	761.585	60.4605			44897.2	746774	819056	835676	778594	824215	829046	729104	965881	608408	770662	772148	631984	659403	391736	691113	710964	779934	606203	679987	792770	719596	656422	677562	695584	545805	568750	594176	587939	651112	635607	474856	821267	731380	743388	649701	635488	860113	657929	708659	684048	683302	676945	650862	373519
M307T280	307.043	280.024			616373	483045	661089	612057	670882	682705	602891	729240	631897	590543	679414	663943	700934	650177	575308	554825	739951	672112	725006	747211	573214	360371	724598	656649	670019	776784	669468	825899	652644	639795	717982	696548	831498	686390	689066	704725	714092	778662	761791	822970	664944	689492	738938	695811	732770
M1018T183	1017.68	183.258			688288	454187	417677	480815	521085	675486	521688	785909	504878	580586	769334	855646	823738	597067	830102	768129	655964	867070	754950	796331	668028	716933	597564	518396	724850	593552	461092	664715	635303	687676	663132	581981	761489	669290	672236	749564	785626	918675	676838	822185	644539	659152	661245	657691	661227
M510T162	510.352	162.275			790054	125659	210454	401169	512652	667079	499106	763985	396253	251407	796639	890649	864596	634437	758820	686070	718374	200599	906234	896372	770554	784995	740701	685898	937053	782468	646892	807711	712630	252346	819631	689699	904165	883257	722228	695477	812261	558221	701096	794194	569775	593922	323453	593475	593683
M704T145	703.572	145.295			677569	611779	679713	683759	651474	716765	577007	570530	648830	655406	623160	645276	626507	941249	654126	698466	782947	574797	652364	723117	655808	590666	533245	685876	586829	671815	683306	424870	676965	628486	628106	749286	740155	724982	798828	634813	657142	559015	678507	579173	538686	533823	533751	533720	557360
M88T18	88.0755	18.1			901049	1.16238e+06	659448	595354	548359	622329	619616	719755	692249	483072	501727	501771	575990	560730	620958	788257	528318	739691	521036	510849	772957	325429	568104	697192	770212	577495	554459	459795	793849	560095	737128	645898	534331	612439	676985	765427	576812	720790	627791	672270	486879	492831	486970	176237	412419
M838T132	837.613	132.039			584676	578491	626968	643224	571688	649140	548458	605368	619995	610210	607509	620975	627045	604834	659108	646606	634082	567492	584994	611019	711892	594041	607034	681528	654523	629184	634479	662072	681944	673545	694094	693950	588997	731747	717285	598449	597816	770575	606395	728513	621589	614620	603012	621033	621112
M837T60	836.608	60.5			634499	626164	659979	592323	573559	657167	565608	607259	611393	618232	573802	591899	655109	592582	638475	645553	576572	632591	580114	759178	732540	652946	602574	629000	604714	625107	652824	686754	648705	683322	808384	856454	605776	257490	617623	622152	640286	654687	670386	644632	626972	379955	627990	627023	599941
M1088T175	1087.67	175.077			459464	582226	551173	559059	987944	866738	467376	474560	495320	920373	928715	876944	889469	417752	947082	458487	444847	949565	936487	479031	528810	462358	440521	361485	490274	403169	325673	448180	420936	441873	449798	717413	438194	516091	389638	696221	792745	830751	842249	923670	446473	445027	450034	456525	450011
M307T394	307.043	393.668			676998	813258	800783	670136	704184	706449	356914	446627	625598	753823	749811	745796	728796	650024	669030	630069	690148	459476	331545	790938	597482	461190	640736	393883	621306	676787	299121	655765	696409	719760	295545	523006	847507	312121	405201	644859	613826	628067	603734	684835	532151	605898	609444	646497	639555
M119T166	119.034	166.168			649403	800561	757782	810428	604255	550974	1.1417e+06	526826	942919	1.12092e+06	603697	584275	609515	836190	625538	592189	743885	561669	445357	494225	475353	587756	532808	552383	473798	534446	635069	461494	600546	446214	429430	480235	519226	408393	686107	594101	408575	441232	528453	414596	468985	548124	522806	522689	511556
M1046T181	1045.71	181.373			652626	366282	332069	411144	415722	558551	407979	624865	384816	419371	694957	748997	716724	560517	749310	703196	600314	819504	646760	759802	622913	628156	543689	471862	615901	577978	414963	561841	571090	571284	675627	615174	708022	695801	613861	669539	674295	860411	681768	814086	567299	579605	576796	576784	576769
M1064T175	1063.67	174.719			351056	399935	410052	399374	720034	775885	383664	785783	475065	412819	841793	698371	730413	408282	824753	765222	720016	827054	797249	803340	703517	793504	435045	352467	772574	543475	439762	366274	387507	779039	609605	630890	566097	533050	523014	503686	749670	593112	594021	636285	533433	376259	375863	376382	377465
M590T174	590.319	173.785			578933	721807	787029	690827	718823	618405	624942	548164	641487	679786	583613	574905	677770	610648	543138	706159	595816	590041	638916	591033	562883	522172	619381	383815	591736	720388	437441	577305	550106	720849	514372	513367	568949	557490	518490	509376	617379	522559	493293	478242	422629	429119	422529	422947	429049
M652T137	651.532	137.042			848675	570943	577586	770812	529703	519462	747356	458460	658836	465862	613464	584732	588708	570390	602919	592306	782745	533206	574334	600180	589201	503750	645531	651330	573301	605725	555372	534862	621044	585997	484386	537027	482705	494981	598548	449013	768726	485506	483900	484252	862994	863416	861452	850226	1.0691e+06
M812T61	811.6	60.502			276868	535036	588623	608999	573408	586144	516332	473921	575985	582163	649252	536788	512624	643920	578237	602912	636421	488012	531817	553309	587511	598050	540770	522659	575738	507890	542289	558247	597174	465225	819929	287409	648398	626556	696426	552293	647928	875783	709635	711340	610870	610846	610856	616308	649818
M478T185	478.326	185.122			643177	408666	412536	435202	495073	605436	442150	570640	415135	452825	667020	666351	696131	518657	653267	613798	626503	598153	646282	635084	664557	603489	541356	558060	686786	611615	511308	620411	568607	674614	605720	558726	588101	566372	520580	513129	587203	608721	589268	608704	509677	515073	515074	521178	520994
M785T60	784.581	60.148			553380	764829	638383	323625	761409	761520	814840	664190	853998	831497	606023	611704	590488	549337	689187	445465	426400	654997	542103	532438	650373	608109	482472	470173	476859	414959	451395	483035	469316	445296	528766	58606.6	555590	203010	634099	683195	662504	876593	570836	534708	546344	309407	546029	546673	536777
M1112T149	1111.67	149.097			560843	499839	407046	518911	592656	464612	491266	545282	487163	531301	571508	518035	630530	445822	566381	602895	494547	626910	600467	565749	585698	586980	515659	407660	549149	508827	442454	653061	524684	437227	801669	724753	565261	622506	589050	542338	529870	703868	600091	825847	487197	490557	479803	487128	490522
M361T179	361.272	179.484			485354	553590	559351	613411	630719	601203	511559	550045	580436	580227	540722	518696	620455	439150	508259	530007	492560	621365	538866	506526	514466	481038	463320	443729	554543	478920	474872	491425	516803	488000	705349	809766	609153	612735	542177	521518	719629	686076	554208	724193	534606	602712	534898	535128	542428
M813T134	812.607	134.019			521726	514475	534434	600284	623906	609055	456973	511395	558005	498779	586074	500115	587129	664222	599040	641492	564869	513474	478524	536666	553359	524594	540302	538350	484721	511092	522207	503374	556351	464221	641636	643027	541300	648592	512350	594704	535884	640020	626246	672466	560130	535249	535273	537734	535230
M749T128	748.525	127.594			645322	723719	646817	266336	349975	663139	207221	218882	679914	592841	636434	689804	627899	688449	706690	798134	640550	576575	677226	684556	606006	589135	641843	701099	661336	710767	573944	264300	167767	639307	514616	598753	496246	599289	552410	206076	472091	610823	607209	190632	340046	340784	340535	327351	213225
M1040T178	1039.67	177.535			545112	471411	591684	665003	734378	703635	517177	665531	402100	685201	727317	707926	667758	480613	738903	323628	541030	738458	688182	347043	631475	361263	263818	424710	554901	457751	363984	522507	473805	565187	258083	466572	297248	551222	525845	522733	629195	646998	617181	664633	352011	537978	539874	539739	539497
M179T319	178.873	319.051			441958	437332	501969	565711	602127	584892	503296	403660	524998	601325	593839	581180	604700	481966	514511	608117	407687	592892	492668	579698	695012	590553	443873	371531	483352	565698	422620	600509	564096	601024	609539	591155	458990	591850	507742	499577	586505	668831	585517	621725	607161	585816	585723	585746	590343
M208T338	207.988	338.169			534654	529017	537033	539870	660127	604074	526320	506732	545300	529994	552061	546986	575508	505824	553649	559874	518457	554412	592966	538081	564349	526948	538412	290466	560346	522035	398043	562339	543231	591279	538500	538706	544310	552775	539283	531731	525934	529415	539225	542239	511365	521569	521190	529651	562696
M104T331	104.107	330.812			475015	547898	543418	630018	494659	727978	764722	476387	513364	562156	705019	788986	432667	869589	607722	446719	394108	519256	384301	497050	584314	535055	527324	466887	464718	585914	396192	501476	440490	571427	603055	390010	475541	490591	398696	453779	358943	675232	451696	519376	487238	510861	484691	488385	551271
M480T168	480.306	167.94			91165.7	80893.7	70280.1	90518.8	100187	1.06336e+06	96483	197002	84694.6	670208	1.47176e+06	153481	157922	97998.5	137725	1.71051e+06	1.90449e+06	1.59412e+06	152421	174314	147937	1.25799e+06	1.28971e+06	88194.3	111291	1.72309e+06	1.22725e+06	136025	145732	135963	133537	133931	136865	94605.4	102161	1.21475e+06	121150	1.39083e+06	1.2341e+06	144437	234724	219161	228188	234041	545228
M154T345	154.057	344.964			498956	499413	472484	491543	493796	524209	563869	537518	499866	514914	474893	481756	472632	540401	546914	452004	564445	509720	507031	448768	634869	601462	421618	512965	498916	461129	678514	506571	595581	506549	504509	542397	474744	588375	633208	526498	555126	479598	577591	536773	537252	537258	533711	521877	533728
M550T173	550.327	172.746			530127	452786	459882	498724	572818	477498	544057	484563	397435	413627	516955	490157	558398	494341	525294	507406	533532	484541	532303	450261	575334	534870	496944	594592	595743	515395	676038	623173	529710	566545	508832	532956	483125	602484	515578	521181	490146	540008	527153	512987	516683	541264	522100	526224	526226
M788T86	787.603	85.79			423845	1.04709e+06	460642	420447	608149	706357	607534	255156	426015	1.00925e+06	518203	850696	552119	483390	552778	625744	635086	396522	431259	513956	551286	264316	460797	600462	504465	513374	411869	292076	559516	1.30731e+06	324779	425694	225466	606556	325111	335463	304730	331766	425480	486421	475057	620684	492681	560777	418989
M210T417	210.08	416.936			300221	342361	461632	1.25493e+06	463571	407130	483870	1.45861e+06	515067	474749	403611	430726	366968	1.0029e+06	404845	465669	388348	555703	415048	520510	409886	483779	485064	524913	442958	562536	1.09675e+06	343221	432020	476746	415631	443241	497329	314005	432810	465077	427328	357672	468228	474568	437008	461694	461483	523683	470054
M232T248	232.154	248.453			633379	485585	491579	708601	335105	503035	468617	317047	548537	945314	625890	517381	462846	842622	1.27153e+06	713032	373695	396999	378188	300680	1.19576e+06	1.22974e+06	844996	178054	328258	387049	213616	335704	568245	363623	430163	288279	274214	292963	466323	347579	457835	350326	440435	306166	525472	517032	508334	508349	508313
M652T60	651.531	59.8445			634901	575236	597440	604442	483940	478980	552450	364459	707129	542175	486589	588500	535872	441317	616607	618014	538296	533385	522254	513870	524583	516189	584548	540756	597747	569113	574611	595228	438110	361057	525674	75140.3	502187	282665	569390	349399	545184	520634	645072	225682	522720	397840	536741	501213	526273
M526T183	526.374	183.236			559819	280256	276707	354755	373772	501899	290435	426751	293825	334873	520505	522308	606004	535432	466827	596020	519724	547623	538527	591596	556228	572091	554052	429144	581090	560965	493790	528838	565409	578295	644602	516082	529173	669897	558495	513537	574665	641402	617282	655536	491089	502885	442174	503089	502753
M376T33	376.259	33.0925			516072	662034	459906	472663	437618	422705	537950	520524	693744	441448	504687	699939	437844	449527	518823	692025	461416	472578	428181	767063	446795	477694	423535	490184	471174	415756	298598	465289	506781	423271	504504	436440	827558	489448	539290	405709	572985	475801	474121	648387	883405	910979	883530	867021	958604
M1092T179	1091.7	179.484			564748	459433	444457	438460	427236	481921	480098	476227	380164	446921	575073	539777	515204	617776	543274	516556	529172	529256	510391	580568	505894	512051	686088	455308	494301	537431	440136	535072	589525	543100	516047	477758	482763	475612	465253	484229	485301	504057	492101	562848	454381	482732	475854	482707	482645
M733T140	732.551	139.611			420224	458964	463706	501720	497330	591073	485258	511321	526137	570261	460864	483368	418212	550277	514688	430632	465950	446116	411147	417415	547974	557482	498610	420137	549351	446105	480869	459406	477648	448405	483323	425828	641058	550621	455037	558166	528190	741058	597943	514191	434177	429151	419649	426246	427342
M266T246	266.074	245.526			487150	496460	504947	454721	455366	447650	801467	463495	441377	594576	486167	570674	479235	792178	440944	456824	711875	482677	535966	531012	392402	408729	576836	433199	493574	496660	283979	495032	469407	460302	461606	403596	521153	454716	455994	428180	455268	508338	422952	549949	429782	454252	475010	483585	460862
M385T127	385.272	126.637			459366	424154	455239	488699	417705	431680	448785	511181	512540	368655	509598	485254	602295	474776	542152	566789	530143	522337	514662	541417	476017	619713	481986	518161	457037	466521	528029	461827	547856	460357	457437	614702	498052	471244	451445	448990	482998	427823	532038	388579	592582	565112	779052	642346	592533
M361T156	361.272	156.037			381665	542478	557947	591710	644740	482981	598398	509812	412822	522163	505075	388112	531512	418274	552286	368787	495508	566598	549898	372327	393442	371921	354178	423138	374578	415459	365796	536461	498698	505976	510093	536202	428396	434072	508114	408474	450401	626033	467673	671415	365110	399678	371566	354782	364268
M765T138	764.519	138.293			488774	472690	586871	611479	422930	444900	417523	375813	450718	396431	547584	407735	518607	415607	376688	481627	465276	472380	432437	451573	488552	525125	466983	701006	480478	487537	506108	441813	435589	519620	438673	502021	582631	491943	451948	557694	428686	425401	476473	392875	582230	603149	581523	565870	565318
M110T445	110.071	445.484			304064	470146	628562	469107	572170	499743	455426	541442	572665	375951	519833	607208	506758	584823	505894	317669	564144	506361	531213	471793	488465	271205	507610	449518	487388	423832	263904	499815	451025	384264	456725	500327	469494	472322	479260	450055	463297	498028	263952	409158	302817	508554	496143	471316	499107
M265T615	265.003	615.381			509691	825866	300551	240811	267162	365766	165246	848225	266300	336851	1.84234e+06	905047	66075.3	187636	540089	371530	609893	562040	349854	907393	86324.2	204315	650987	200924	201135	305901	213108	777850	832262	314245	91587.1	1.54297e+06	221898	260261	146887	281700	640532	688896	215168	348478	551299	619027	619916	243724	676909
M72T578	72.0806	577.851			383467	542452	670648	439227	294043	319239	797949	527027	682866	365822	767206	501479	353812	357736	228823	1.19698e+06	576582	457330	195064	406151	455502	508888	273311	389651	560203	270794	575758	284695	222035	476848	810962	325733	136325	678306	429616	293174	220579	625620	460257	583712	594431	602144	512426	458117	472080
M246T305	246.132	304.687			353286	482916	342941	740027	713847	360973	344281	955508	503570	494047	259663	1.06162e+06	880867	244797	194411	418458	832089	708108	764081	659005	472207	156459	198553	249558	492697	371783	221743	461962	251028	346036	404490	380305	382004	427247	383229	295724	490628	576283	314847	327029	454055	534094	462578	453905	441890
M387T36	387.179	36.275			374000	415362	282129	456484	480548	272714	615283	488454	265635	442108	516475	505135	477734	472563	836645	455971	449852	354772	306891	535456	536592	542970	431984	514460	554390	398941	424705	521688	488889	473464	345652	561630	373141	412432	632573	481221	572574	403409	368352	322564	628182	550101	569813	548870	568644
M110T424	110.071	424.142			129177	311715	421023	1.02258e+06	451626	465271	581686	443135	373074	460415	477918	550382	1.04129e+06	346991	1.03481e+06	501298	363737	569963	456906	689625	1.0886e+06	148210	406995	254069	310201	343314	117142	377717	293898	376531	203946	327401	343290	750549	122310	305754	178701	936160	158958	354831	517234	597026	407370	474191	477896
M218T272	218.137	271.813			367935	410826	334155	451231	613248	401301	269197	482456	366981	362787	351306	625065	695824	284865	272505	501099	512462	593366	506754	512218	712103	346576	429095	237246	544315	460117	347496	428240	461351	540230	511568	468192	400380	478851	369643	285166	586774	642143	439009	460959	450025	443303	450028	449053	450029
M805T135	804.55	134.532			448266	435067	427189	447295	424763	424829	469818	454856	461807	475008	397832	397978	406213	440990	409908	371724	458949	396671	416423	452216	396900	467123	422046	411975	435532	427736	497987	447958	474452	412350	473699	448949	473842	438596	453063	555247	467349	531620	514994	470848	454072	449966	450891	457485	457463
M137T319_2	136.94	318.944			468024	484324	374258	487141	502613	487116	350557	331161	421280	463590	487824	486983	484092	313803	381896	500696	311697	465002	464549	455704	634695	473618	448456	197871	494429	464202	258385	500745	476140	496612	505227	482156	440510	446410	463399	352537	472857	537819	435640	525096	507057	473123	471613	472628	481574
M173T91	173.084	91.454			933163	222750	292969	922212	410206	434344	415668	432975	397219	388369	413908	591120	184305	171925	196210	397842	441529	152901	456612	412325	962684	414745	422191	426060	423845	433905	420422	975884	249013	950506	436179	433979	429111	449125	177035	203480	436971	429274	435819	444395	264799	274373	276068	276066	276072
M550T148	550.326	148.472			502223	412534	414284	415828	472154	404441	447705	434798	391255	406992	447422	463535	475136	424325	426995	466606	445408	459716	483100	459040	516220	423255	484416	419788	501430	418481	432409	510133	497170	452039	490308	452097	421965	421031	448757	392833	446049	402598	357823	468579	384632	377469	358374	371260	371279
M339T188	339.288	188.235			466813	337672	297574	323879	358733	491644	418616	508248	301897	169189	541285	526886	568435	468503	562740	501505	454892	538392	482710	561399	473702	443734	476704	333617	462710	386428	314501	444180	477840	443556	467643	428817	473941	461055	393607	471702	405749	591337	429577	439811	416021	427472	438666	431587	427524
M575T34	574.554	33.671			515921	545009	578423	486797	393614	467027	450533	439409	523757	393639	451310	478220	409433	417877	514974	511305	501417	430953	424899	491360	369097	338494	506784	457635	487085	490646	349046	385294	362158	453408	351793	401731	431497	406082	434927	330444	467657	329334	396400	347554	394200	421975	394229	400136	394114
M266T233	266.074	232.539			426467	411973	480026	465727	428890	442381	669386	418128	417719	478136	479070	430533	446343	853076	422619	394308	557996	408287	458074	406535	377024	361637	406714	428974	399830	431379	284302	415695	454104	412076	417333	374086	409279	363218	412999	489783	409141	415769	376724	385732	390484	391798	419560	417490	397844
M576T75_1	575.501	74.6215			395771	565300	573664	551967	524526	517580	502639	427721	519795	532173	438042	431792	414768	393803	529426	454482	401212	397896	457857	422223	415607	410387	355802	378798	381539	336911	342238	350854	371998	415838	452277	361668	412034	423642	422683	391940	429552	411941	408195	378646	554491	564685	571590	574706	564806
M1045T180	1044.7	180.091			426191	313949	280803	338761	470091	563886	301570	421400	313424	352229	494931	488613	464122	363495	499476	452688	383559	541314	468144	676019	426429	602193	336985	315801	412532	491175	283116	364112	337449	497331	559830	378902	444785	464273	376324	406002	471132	511269	457959	503532	388669	388884	400038	468315	388973
M478T166	478.326	165.541			450687	303268	266350	301044	366065	471737	338554	475243	231416	251886	494502	493074	523671	381283	420295	439395	468219	471263	501090	465300	526998	468631	457574	406817	545758	425861	398273	442456	443534	528455	432424	482558	465574	438034	427955	449304	434287	410756	457957	450497	381763	353433	360252	381688	380396
M290T99	290.269	98.77			937051	185758	201961	214250	523497	493031	1.17981e+06	233279	168360	296651	266409	291896	582115	476074	489101	498456	254824	384288	281494	235828	793348	335315	445445	377537	650469	220079	345075	911279	208917	501907	243718	290893	206638	539771	215587	306992	239982	476633	1.14254e+06	501531	461181	444106	461105	458302	450038
M247T455	247.094	455.483			315742	436945	430278	407519	426912	480293	392472	392842	345412	363800	384868	447379	475139	433970	452398	420720	452407	383720	457477	411302	457285	397760	500572	384939	425535	494674	423454	372416	416657	461941	448359	474973	463769	432558	410289	456605	442482	431752	459721	427073	370257	403645	413590	407632	449405
M829T134	828.548	133.906			436229	408838	424339	413167	418844	407841	441672	402225	409187	412375	375183	381777	401840	416379	391673	424703	440411	373773	408271	415374	472103	450098	425194	442325	441670	463960	501663	434421	481459	436726	394411	452572	391844	382828	438228	382641	407661	362109	376143	381391	502971	502925	527448	502979	502855
M794T132_1	793.588	131.927			417475	415718	376107	455824	380713	434650	414040	467610	423033	443163	366656	386765	475115	447950	407616	451778	428307	431002	419388	438121	420310	378685	353138	417282	419149	403217	412383	472320	402584	410994	359046	372312	376879	361763	452169	368126	512377	453981	348256	470785	397324	396409	398755	398770	412404
M322T433	322.068	432.677			382267	440288	415972	433869	513504	402909	479724	420304	394606	448960	425694	382309	431205	395711	392975	378316	389015	381675	382498	538830	378541	311340	398563	322587	409132	424602	230137	430244	415010	480818	397926	402999	434887	391780	317158	372677	404601	413244	416138	677040	365857	408567	412740	423641	433875
M145T351	144.926	350.567			434963	360572	347777	384369	419891	383194	424017	389072	370753	360566	453714	271334	370037	410647	409161	429258	395862	387312	422285	471957	474790	445753	406471	394997	401886	429868	382892	443906	430669	425933	404384	432527	455188	433887	356273	429008	379115	411559	442408	514194	425181	424796	406779	431983	428222
M345T347	345.198	347.305			443095	455236	399183	449145	484500	351895	454368	385080	445207	507356	435581	381624	396254	369610	404717	365075	364277	413873	352583	414523	448647	390686	357437	318478	403436	363806	379291	400020	404259	417481	403557	405450	337695	413989	346334	377619	436229	447577	415965	470525	429371	424440	424474	408279	424496
M623T61	623.5	60.74			381546	490948	447221	488123	446047	466394	103267	387515	365253	473525	473627	442843	423835	436391	360436	418345	377587	383632	375107	320769	415998	420405	481870	625175	225417	279343	407794	418652	431088	440488	457271	210398	463181	222035	464461	386936	385105	451434	529042	418275	443870	444842	421513	267477	420636
M385T32_1	385.272	31.692			500783	295361	291919	346375	247765	285392	364056	266104	338003	282888	485958	370493	295629	549376	359264	511001	477266	344842	351964	504905	328610	330197	363782	333283	318984	395963	516526	351415	445792	306730	369394	604503	441093	627851	566541	518781	587377	330086	570859	383983	457634	461260	461325	485612	457632
M306T253	306.081	253.287			409620	447359	587037	562424	453494	440407	465925	389594	399589	486815	579616	589011	458387	503684	409785	369455	476246	391011	433074	412318	299320	284948	354380	343952	398740	367052	249056	343259	423470	409348	337757	411109	323390	243739	231026	330182	478692	391791	309539	343724	379056	379541	349498	419574	382061
M176T326_2	176.128	325.92			378610	422392	420943	411115	486863	375527	444325	393230	460467	404234	352986	284586	410084	409382	359705	370589	334542	351670	356588	291249	538080	428185	463812	438913	447758	470588	446288	468667	409062	484634	408599	379574	363818	425410	372076	344665	345518	423214	352813	343892	418268	413224	403241	413226	418227
M130T522	130.05	521.91			245860	676457	270277	526602	372658	400489	365880	404592	378987	421010	275357	495276	267645	544698	484513	263883	614515	389876	253831	393196	330103	265514	376581	7429.72	405202	241628	543163	716460	462455	352682	633736	780357	168823	544226	438087	5585	408649	2772.82	601859	703094	392641	60017.2	394081	593837	455094
M548T175	548.367	174.738			215975	191454	233262	245302	231806	269885	480772	544106	187165	181276	610804	578630	549911	284220	591069	162905	444036	597600	231996	581892	500942	188316	167447	443214	460169	453333	243527	457097	456721	459584	484955	172655	477159	564940	164862	550632	530131	551242	527068	684060	260896	419074	202039	329621	260575
M430T32	430.376	31.711			519191	413635	458566	404761	360959	378085	314687	310013	446702	384873	392060	308588	346046	472689	380671	563419	493161	409457	429362	441945	415761	394314	420967	333294	506020	361255	346035	369343	334656	320460	342535	359394	317809	410545	364854	287860	416472	439482	430136	394813	362514	377501	377498	377460	370358
M198T392	198.084	391.708			376448	612257	354550	362524	340609	730187	767227	537338	458640	583366	531793	596864	621807	507145	495185	452398	536728	411421	667196	424101	334812	180082	394569	148363	224747	297317	126540	413661	308892	331395	232640	227021	287616	219569	181330	269972	279816	311513	302902	145400	381260	380901	380697	381983	440164
M528T154	528.302	154.088			386219	353401	346330	391421	381084	393942	368534	295516	360052	364160	414245	433492	425504	355692	426179	407636	375238	469151	396059	442361	483438	378248	285426	306769	344802	353441	321031	395140	380568	386829	463922	441299	341683	355638	427743	398014	376194	522177	281407	415196	307121	322946	343976	344827	344958
M330T59	330.335	58.61			357429	373448	342060	393139	365707	330746	421340	434075	377483	363520	368564	363616	370858	397722	374357	454055	445103	503862	374186	444060	432516	381354	395516	363049	392387	346501	368515	447002	384974	371458	338205	355286	358116	366764	440629	351525	373227	341091	344127	339300	339013	353658	356623	360125	353626
M466T178	466.327	178.184			363698	196413	312539	194159	212305	284398	194969	337258	276227	177310	428099	363123	394119	342879	446033	403165	507704	382805	413881	443404	347422	381120	364039	354216	419940	427106	319894	384879	354676	406252	442650	480170	459477	457895	876266	433041	498355	412792	403267	411514	364648	371185	365928	365689	364649
M476T191	476.274	191.452			347164	260129	245118	255858	285952	408384	250637	420361	205045	211747	447473	425620	443653	337189	407033	344521	378104	398715	376714	476229	424191	366333	423144	343326	398304	391048	288699	398618	420851	475590	458314	414419	462510	451751	346331	399604	434373	521864	442674	497614	323569	348571	355628	348776	359143
M813T85	812.608	85.4225			483604	423128	310130	475998	447406	216786	190062	261834	174912	455690	186537	204703	454535	474428	529931	408044	583227	179418	430187	411637	475658	546376	216275	576953	135682	522935	337086	120471	528845	281784	447175	192038	612630	596809	289440	572124	183164	247545	182743	876991	354818	357104	356504	143609	173802
M274T39	274.273	38.8			660016	215467	245022	209527	431859	514158	887724	286006	211958	261951	309127	291924	332933	380558	329398	374485	315559	314620	269928	276257	514357	320555	454015	537730	533031	234153	391919	731970	247644	511044	297281	263708	280620	433486	275611	360216	226313	328817	828932	339714	160447	126765	164929	164753	161090
M176T349	176.039	348.53			438148	337935	306015	354799	344422	341507	381033	395556	349250	377842	382820	362333	302584	391329	381184	327409	384200	348594	358414	343109	436785	403291	372941	401166	373380	325532	520937	370853	422924	330973	427235	364328	367152	402114	439490	452470	368933	405872	420441	398942	439847	419758	413221	408346	416355
M542T178	542.319	177.565			290134	291069	736003	465359	844949	439598	284072	305853	325167	808309	431896	294716	401533	381559	745165	403670	352067	321708	439697	279967	393885	299842	256870	604138	288028	235610	364577	277233	324487	366529	234742	221890	297199	420894	261213	270193	294064	286931	283368	252667	283083	283330	291783	283051	291397
M267T318	267.11	317.818			414835	303931	238895	275560	540503	296826	251894	250777	307670	450538	352111	515884	620252	209845	274219	499620	285073	460689	574298	374873	447970	413351	287568	138571	486441	406244	185270	441374	297969	478701	437310	541754	344659	377429	374033	232110	472712	364861	409265	407777	442195	398202	452644	410421	397671
M448T161	448.34	160.533			287281	679963	518286	619914	684170	298178	480088	281481	581487	660305	296909	341720	310901	414163	294976	383990	298416	340816	311961	271021	305606	355591	314185	210958	287167	302310	294026	367229	318859	265371	355324	382566	316010	373081	270186	343876	387074	392172	415043	395203	301941	295224	294068	294062	295227
M170T366_1	170.031	366.467			426990	41612.8	444514	420984	516806	498093	420870	182316	245764	393618	487764	471214	396358	408791	437422	423756	414018	466352	508464	372062	464873	254337	541051	338110	219476	323072	313856	454238	234955	440060	252991	110865	516514	366815	155684	408847	375458	468732	246979	462697	432327	432215	440882	457109	430935
M191T369	191.039	369.485			451382	366960	289779	221540	376515	319862	426952	415533	328637	287647	449731	381168	407442	265812	374358	401671	499135	418409	457854	388215	424853	344578	287615	302095	296966	359776	387662	390228	438543	301636	386330	381627	358697	368286	450506	402280	359119	259658	416935	285942	301815	285168	350409	286853	293893
M173T19	173.085	19.3795			534788	367985	325247	343255	356993	369746	349799	238069	597051	337962	334527	362384	344698	249522	342146	522776	362404	347890	356584	343572	368808	345298	337332	535996	359918	348128	326848	256014	311599	319131	360459	294195	350191	372689	344630	342845	572081	344663	361639	360224	292003	292205	302706	302567	302601
M169T387_2	169.058	387.199			334946	300347	270915	305334	319068	245508	601054	232329	264705	267506	519418	347423	368082	524399	277443	279461	434655	311084	511405	304413	306633	238289	722184	325574	271040	310713	201089	487273	352832	346808	309703	297830	728213	238232	507123	273525	378449	394761	458047	341895	374420	360578	371051	544115	423099
M248T330	248.149	330.021			324863	328381	420999	564244	218008	306815	760350	449025	483871	493383	308892	365876	353878	442087	553362	201494	773664	268242	311786	232943	315418	376279	336581	340532	212446	343291	428319	304615	288748	201361	406644	278774	303821	271096	331979	414154	310744	309446	373987	182628	354159	353955	363689	363492	363285
M262T297	262.164	296.709			356615	456969	458852	527505	490135	421696	427008	383116	511311	518245	326426	258750	323084	276901	304389	303217	315108	327628	351534	225057	500706	356580	269992	378252	301591	562480	348253	331185	330679	439920	469970	386710	254873	283198	387117	243555	269541	229616	302874	253035	334316	340061	338703	334437	333596
M807T167	806.567	166.562			104058	98853.3	148594	671968	96131.8	80084.9	860175	709038	715764	124499	114708	82071.2	40286.6	113171	579818	924272	172103	647647	223891	87798.4	854396	76172.8	909808	135028	116246	108256	138698	113064	131283	861288	87288	1.0422e+06	808807	82908	107111	1.02896e+06	170407	436066	552881	107423	413828	189680	431901	394374	414189
M817T129_1	816.587	128.832			351894	327977	341016	332884	315249	320953	366442	385742	359830	385026	351006	366431	416117	383905	371698	411090	453567	397106	439699	367480	361797	345616	352580	373185	405805	403979	392448	396171	344669	415387	290864	325520	322675	311215	401765	324316	306676	295582	302616	281799	323636	322439	323630	320564	329061
M246T549	246.182	549.357			574152	374964	360542	59400.4	379013	367138	319514	362291	240513	598392	367373	288924	374045	266887	336376	334741	327526	487243	328921	277159	289857	352979	527029	365225	359368	272263	298990	333644	853841	277458	681581	357085	326044	335701	247243	377524	354342	84043.8	405966	258723	502131	349534	252921	341687	343844
M454T128	454.386	127.505			170702	389474	308260	366143	96238.8	353238	440016	119736	447499	709643	514448	127940	8997.35	522686	1.27673e+06	335892	76181.9	121024	78685.6	72871.8	571087	1.26199e+06	1.12055e+06	163326	220642	130922	216572	439288	668832	170576	103222	66620.6	127492	264447	126164	626202	486967	388968	391702	280510	380989	390568	410421	359709	390816
M278T34_2	278.246	34.372			300068	292720	293722	276647	337064	300105	338608	344014	265082	304573	401795	294403	478235	406835	458165	344262	328512	295570	347496	496268	455833	412860	317527	314065	537157	320417	428206	338415	298406	304361	285792	488040	300111	341099	349791	409728	339849	306328	533377	354925	496288	490049	514910	496317	503976
M152T339	152.021	338.712			365807	361802	351716	350777	422539	395387	363794	334315	354538	354256	358869	359119	377700	350231	344545	348034	368178	346885	391013	376379	356954	360824	374730	239206	340550	359167	281796	340175	348469	391285	347565	353293	353197	346863	351331	356835	361893	362740	352948	369097	342373	367195	359279	363763	373057
M793T60	792.55	59.929			159177	317300	360086	345026	343874	918376	337658	388159	441424	310376	338633	443206	345230	286753	218525	344490	395676	325931	358496	387596	331413	405564	158579	406863	382594	377346	341720	119417	663036	298068	363912	142330	316373	372415	664035	246143	348389	249798	338810	291839	271243	267893	229232	326763	325702
M123T63_1	122.68	62.933			310546	367405	338122	351033	391384	369441	364162	347488	333199	380327	355113	320092	325984	347479	329376	361214	342771	348270	345643	368005	419632	357453	290612	320475	346723	361995	374173	320447	354111	356547	369219	340297	361459	421518	336216	335669	333934	358398	343064	385760	348158	345955	345969	330871	316338
M652T39	651.532	39.436			380390	333915	365060	356633	359749	303792	290128	337407	378430	301956	395698	350302	373861	349834	379299	404855	424404	324297	361847	344687	355704	320867	376733	376090	366608	345601	315727	345891	360476	411973	336436	407190	333283	343088	299097	272085	321905	282980	400542	292108	487265	481602	482144	462455	456591
M158T257	158.117	257.481			230474	351805	258809	299232	415824	327283	343482	355086	238919	473840	400563	461526	425574	250865	564388	449663	315898	452985	479556	432723	394716	465163	350793	305201	327148	347125	291336	278062	356162	333010	317344	196757	269835	359003	314144	336626	310530	285466	300959	233602	360160	355901	355914	358274	358260
M173T620	173.085	620.112			382035	336683	361482	354434	347939	352672	344080	368849	395387	357706	343733	378543	373311	338774	381694	361090	362313	370323	353104	402289	328138	358289	366607	25625.8	359784	366474	348775	356587	353382	367198	55267.4	358003	423136	338196	356579	338114	386075	363351	356092	374347	377817	368351	354953	377375	404845
M813T38	812.606	38.113			335381	311979	321129	359185	334579	341309	280467	311514	325722	302570	380655	317815	334480	392918	361728	339214	358472	317114	305627	352807	336379	311012	330304	290966	309893	313814	299172	314374	302506	291317	440464	394347	356659	425694	336681	313102	324940	409150	382755	400842	334877	337238	337231	348895	339012
M304T232	304.211	231.828			314880	347097	233166	371779	305587	370847	300891	161075	366132	490895	574973	203859	61286.8	388586	533889	284335	183883	320836	130348	105853	556960	385566	500522	327548	208632	187503	504097	576742	424006	238655	222639	119639	176040	357643	214422	456124	781054	309458	575515	395480	348951	335871	348944	348952	347547
M110T166	110.034	166.194			383345	469312	392206	425002	379919	318931	508197	360265	415093	541183	349025	305065	277351	436656	319584	307239	305994	320650	329414	258087	293538	341190	291220	360635	288640	279085	303772	273956	354314	255024	251443	234357	246755	249427	394995	333119	247936	268301	303220	232658	302035	301987	288260	297522	304822
M426T140	426.355	139.505			273881	422184	404219	323343	256902	320768	274851	153661	338244	365187	636818	247843	168225	575109	701063	399732	120392	361152	150759	162978	511864	663903	651840	170211	188084	125423	191937	447992	401248	184830	170161	118224	189674	221175	191316	407243	494641	483971	388716	272083	179577	177078	179593	179701	183600
M821T133	820.582	133.245			320628	353838	328099	278508	314235	299455	315724	356312	287344	305584	297951	310492	333477	300483	349073	332707	306152	277338	369116	336337	360028	337474	356195	382614	359422	348565	377175	355954	365679	357669	307402	284314	344207	363082	335007	305553	317074	277794	304278	268475	311068	307295	309416	306394	313516
M838T38_2	837.613	37.531			305390	296216	304692	316662	296868	306811	305815	317708	297182	284160	323846	319869	317986	304380	332868	336416	327784	283964	301601	323185	374194	293001	338700	320495	351929	309745	315917	353704	342273	354621	358124	357293	318612	391496	382153	302480	305773	359747	340908	374176	353254	370101	349502	353125	345403
M251T360	251.135	360.115			324607	308737	258307	320817	356799	289074	336239	309196	288118	262788	361280	341146	324125	323508	325703	299975	399918	339468	357203	317852	330548	297755	317572	231478	307967	326367	252249	327261	337655	303394	364338	344144	328964	328271	338461	307552	353913	351253	352981	372055	343540	330078	333021	333006	333026
M1066T176	1065.68	175.656			237669	245689	226299	367219	434481	259458	240040	332170	384254	279622	341836	453706	329066	235324	431375	462838	244231	268110	247570	428133	291152	335573	312822	298104	389144	279293	226541	227050	374897	293581	266346	297696	244392	337642	439382	397426	322961	400599	320729	325447	315590	315800	329591	315369	366036
M502T156	502.29	156.053			262730	337096	323727	410039	369315	325863	316126	363965	372512	250285	264604	359179	396946	290899	311591	345512	322831	399467	264736	254336	348635	236648	315531	279594	338174	265889	276431	277779	303869	305769	311624	391908	308907	373518	266870	209884	369132	355577	373997	357325	304117	253034	302940	309392	330545
M72T526	72.0807	525.782			789386	460726	211629	230356	151358	262688	228212	163992	694802	325559	129497	166529	236295	250331	473562	228508	119495	159379	138770	184479	695440	205492	124385	333378	221667	144763	150123	140031	272790	331684	272928	380753	64104.3	682105	699007	251830	673898	774187	421738	184860	225233	201467	142035	214526	248469
M357T368	357.212	368.409			84182.7	181063	178601	179868	210585	161833	59940.1	130470	91505.7	58846.5	192995	67795.5	171600	188887	176019	107459	237863	74223.2	196486	202187	426097	535340	664829	201241	352736	485641	379837	322452	596200	447597	825327	678832	318478	646783	186898	286635	191640	563355	849924	708264	191452	360255	364732	366850	364613
M643T228	643.284	228.083			177687	315893	328844	343823	424245	291390	425005	330958	314965	325073	279050	304441	471932	217471	361285	242123	326774	457352	336617	348357	293352	193834	278533	153693	288593	202538	171354	289086	293205	317291	522684	354768	321573	259220	281174	285916	285893	348117	319177	468920	293006	314872	314807	310792	318433
M125T51	125.07	51.241			417917	136588	148281	170736	124922	267409	192055	243006	133704	156803	325122	258134	184082	506526	443858	319107	361536	269221	255160	280987	475355	579255	571171	210768	367992	310205	383232	318520	408502	372687	375200	316463	272519	367688	346609	241726	403003	390541	364507	280179	244167	242268	240845	242218	248639
M462T188	462.295	188.237			419141	216060	113394	129737	140295	261326	116595	440127	208486	121012	315316	273354	466930	223142	299790	451727	221342	485175	274232	483338	378570	377321	363150	168201	406839	381873	151183	356232	455023	212523	244597	218823	268230	361681	404611	432689	438361	527577	381331	309017	273400	318525	405091	274780	293522
[truncated: 10,442 more rows]
[truncated: 8 more columns]

## Sheet: S2_Total_NEG
Myocardial untargeted metabolomics among four mice groups in negative ion mode
[truncated: 10,863 more rows]
[truncated: 8 more columns]

## Sheet: S3_PCA and OPLS-DA
PCA and OPLS-DA model robustness parameters
Negative ion mode
Title	Type	N	R2X(cum)	R2Y(cum)	Q2(cum)
GroupB_vs_GroupA	PCA	20	0.512	-	-
GroupB_vs_GroupA	OPLS-DA	20	0.276	0.951	0.538
GroupD_vs_GroupC	PCA	20	0.536	-	-
[truncated: 18 more rows]

## Sheet: S4_B vs A_POS
Myocardial untargeted metabolomics between Group A and Group B in positive ion mode
[truncated: 11,426 more rows]
[truncated: 11 more columns]

[truncated: 9 more sheets: S5_B vs A_NEG, S6_D vs C_POS, S7_D vs C_NEG, S8_C vs A_POS, S9_C vs A_NEG, S10_D vs B_POS, S11_D vs B_NEG, S12_alpha diversity, S13_beta diversity]
